# Supplementary material for: Exome Sequencing Reveals Comprehensive Genomic Alterations across Eight Cancer Cell Lines
Source: PLoS One. 2011 Jun 20;6(6):e21097. doi: 10.1371/journal.pone.0021097 (PMC3118809; doi:10.1371/journal.pone.0021097)
Supplement: Table S1 — Catpure regions that have zero read depth in all 8 cell lines. (XLS) [file pone.0021097.s001.xls]

## Sheet: all_zero_capture_regions
region ID	chr	start	stop
8	CHR1	610922	611019
9	CHR1	611067	611147
10	CHR1	611098	611218
11	CHR1	611355	611460
12	CHR1	611464	611541
13	CHR1	611491	611632
48	CHR1	885901	886074
77	CHR1	924252	924327
86	CHR1	945367	945628
172	CHR1	1157473	1157727
173	CHR1	1157653	1157802
184	CHR1	1171739	1171955
295	CHR1	1274094	1274335
336	CHR1	1364827	1364990
354	CHR1	1437476	1437721
378	CHR1	1558178	1558382
379	CHR1	1558432	1558608
380	CHR1	1558955	1559167
381	CHR1	1559195	1559364
382	CHR1	1559414	1559578
429	CHR1	1940666	1940832
494	CHR1	2333645	2333813
736	CHR1	6162541	6162687
753	CHR1	6218319	6218587
755	CHR1	6231939	6232156
756	CHR1	6232135	6232230
757	CHR1	6232257	6232401
789	CHR1	6431279	6431396
790	CHR1	6431403	6431522
918	CHR1	6768130	6768270
1044	CHR1	8343022	8343088
1045	CHR1	8343094	8343201
1046	CHR1	8343239	8343308
1148	CHR1	9571526	9571704
1196	CHR1	9806239	9806403
1801	CHR1	12900052	12900224
1802	CHR1	12900254	12900385
1803	CHR1	12900730	12900870
1804	CHR1	12900909	12900986
1805	CHR1	12900923	12901199
1806	CHR1	12901204	12901283
1815	CHR1	12924609	12924751
1816	CHR1	12924841	12924961
1817	CHR1	13201400	13201524
1818	CHR1	13201540	13201629
1819	CHR1	13201571	13201646
1820	CHR1	13201652	13201996
1821	CHR1	13203004	13203231
1822	CHR1	13203193	13203298
1823	CHR1	13203302	13203481
1824	CHR1	13203921	13204245
1825	CHR1	13237453	13237602
1826	CHR1	13237683	13237786
1830	CHR1	13240994	13241174
1831	CHR1	13241179	13241324
1832	CHR1	13259563	13259742
1833	CHR1	13259761	13259946
1834	CHR1	13259954	13260037
1835	CHR1	13260054	13260133
1836	CHR1	13260999	13261201
1837	CHR1	13261222	13261562
1838	CHR1	13261579	13261654
1839	CHR1	13261996	13262326
1840	CHR1	13296565	13296720
1841	CHR1	13296799	13296909
1842	CHR1	13297515	13297588
1843	CHR1	13297600	13297781
1844	CHR1	13297683	13297824
1845	CHR1	13298009	13298160
1847	CHR1	13300006	13300080
1848	CHR1	13300118	13300443
1860	CHR1	13948393	13948598
1903	CHR1	15123421	15123677
2277	CHR1	17159815	17160233
2414	CHR1	17637293	17637564
2450	CHR1	18307154	18307318
2757	CHR1	20752878	20752986
2762	CHR1	20832579	20832966
2763	CHR1	20832969	20833039
2867	CHR1	21489382	21489530
2878	CHR1	21679945	21680111
2880	CHR1	21681538	21681650
3051	CHR1	22136180	22136342
3080	CHR1	22341889	22342040
3105	CHR1	22762691	22762829
3139	CHR1	22910014	22910161
3503	CHR1	25630127	25630287
3737	CHR1	26895462	26895536
3794	CHR1	27025857	27025986
3795	CHR1	27025997	27026159
4156	CHR1	29011453	29011683
4266	CHR1	31153838	31154041
4536	CHR1	32574089	32574257
4917	CHR1	35812395	35812601
4964	CHR1	36046549	36046675
5047	CHR1	36336729	36336869
5055	CHR1	36337582	36337669
5062	CHR1	36394558	36394684
5262	CHR1	38046213	38046385
5263	CHR1	38046395	38046465
5323	CHR1	38284579	38284656
5324	CHR1	38284598	38284901
5325	CHR1	38284926	38284994
5519	CHR1	39749969	39750199
5803	CHR1	41100007	41100273
5804	CHR1	41100295	41100373
6034	CHR1	43196815	43196967
6381	CHR1	44593102	44593318
6857	CHR1	47572159	47572401
6863	CHR1	47654560	47654752
6864	CHR1	47654810	47654974
6865	CHR1	47654936	47655019
6866	CHR1	47655035	47655164
6867	CHR1	47655136	47655438
6868	CHR1	47676395	47676503
6869	CHR1	47676514	47676586
6870	CHR1	47676579	47676654
6871	CHR1	47676660	47676777
6872	CHR1	47676725	47676793
6973	CHR1	51757390	51757548
6974	CHR1	51968158	51968317
7410	CHR1	54644156	54644282
7438	CHR1	54869000	54869115
7439	CHR1	54872884	54873005
7524	CHR1	56883604	56883773
9206	CHR1	92268175	92268469
9719	CHR1	100777761	100777841
9780	CHR1	103128534	103128663
9854	CHR1	103965686	103965876
9855	CHR1	103965894	103966068
9858	CHR1	103969654	103969929
9866	CHR1	104006757	104006941
9867	CHR1	104006995	104007183
9869	CHR1	104031564	104031797
9870	CHR1	104033073	104033264
9871	CHR1	104033309	104033478
9872	CHR1	104035390	104035554
9873	CHR1	104035586	104035778
9874	CHR1	104036523	104036729
9875	CHR1	104037419	104037675
9876	CHR1	104038076	104038353
9880	CHR1	104095082	104095296
9881	CHR1	104096032	104096274
9882	CHR1	104096678	104096963
9883	CHR1	104097649	104097849
9884	CHR1	104098594	104098782
9885	CHR1	104098825	104098979
9886	CHR1	104100895	104101079
9887	CHR1	104101154	104101321
9888	CHR1	104102568	104102821
10200	CHR1	109741753	109741952
10201	CHR1	109741972	109742047
10347	CHR1	110255113	110255253
10970	CHR1	114855087	114855231
11739	CHR1	144467771	144468005
11847	CHR1	145892156	145892349
11848	CHR1	145893130	145893297
11849	CHR1	145905363	145905555
11850	CHR1	145907681	145907839
11851	CHR1	145908678	145908844
11852	CHR1	145925008	145925181
11853	CHR1	145927252	145927401
11854	CHR1	145931311	145931454
11855	CHR1	145931521	145931804
11858	CHR1	146318194	146318268
11865	CHR1	146474479	146474594
11880	CHR1	146844232	146844308
11881	CHR1	146844314	146844485
11882	CHR1	146847167	146847245
11883	CHR1	146847284	146847408
11888	CHR1	146856400	146856476
11889	CHR1	146857196	146857280
11890	CHR1	146860356	146860438
11904	CHR1	148070873	148071218
11909	CHR1	148089269	148089687
11910	CHR1	148090831	148090996
11911	CHR1	148090963	148091278
11912	CHR1	148099030	148099141
11913	CHR1	148099143	148099305
11976	CHR1	148389001	148389153
12610	CHR1	150455740	150455964
12611	CHR1	150456004	150456206
12612	CHR1	150456121	150456292
12613	CHR1	150456310	150456387
12614	CHR1	150456330	150456541
12615	CHR1	150456537	150456613
13797	CHR1	154289964	154290140
15070	CHR1	159899607	159899796
15071	CHR1	159906601	159906733
17795	CHR1	200380166	200380358
18489	CHR1	204925152	204925489
18779	CHR1	208178154	208178302
18941	CHR1	210672859	210673074
19055	CHR1	212521213	212521407
19795	CHR1	224478136	224478399
19971	CHR1	226202072	226202245
20008	CHR1	226413008	226413077
20048	CHR1	227473638	227473788
20105	CHR1	227760461	227760736
20106	CHR1	227760699	227760917
20107	CHR1	227760926	227761004
20149	CHR1	228269601	228269783
20250	CHR1	229180942	229181108
20417	CHR1	232681067	232681148
20418	CHR1	232681092	232681427
20428	CHR1	232811579	232811875
20802	CHR1	238437657	238437720
20803	CHR1	238437772	238437837
20804	CHR1	238437889	238437952
20805	CHR1	238437882	238437969
20806	CHR1	238437996	238438120
21082	CHR1	244954301	244954537
21410	CHR1	246719073	246719281
21411	CHR1	246719293	246719469
21725	CHR2	10101226	10101390
21737	CHR2	10137456	10137818
21969	CHR2	16000219	16000367
22145	CHR2	20730456	20730586
23181	CHR2	29305234	29305400
23464	CHR2	33026217	33026374
24451	CHR2	50427533	50427610
24804	CHR2	60633827	60633934
24868	CHR2	61162080	61162185
25034	CHR2	64535116	64535268
26150	CHR2	86418043	86418204
26227	CHR2	87096912	87097077
26228	CHR2	87098157	87098350
26232	CHR2	87832836	87833011
26233	CHR2	87834117	87834279
26361	CHR2	95626789	95626883
26362	CHR2	95627370	95627487
26363	CHR2	95628532	95628775
26364	CHR2	95628732	95628807
26365	CHR2	95628809	95628992
26523	CHR2	96846017	96846142
26524	CHR2	96846136	96846301
26525	CHR2	96846317	96846443
26581	CHR2	97489871	97490019
26582	CHR2	97490414	97490588
26583	CHR2	97490840	97490984
26584	CHR2	97492451	97492663
26585	CHR2	97494013	97494135
26767	CHR2	100087237	100087380
26848	CHR2	101369873	101370123
26849	CHR2	101370076	101370240
26958	CHR2	104838366	104838515
26959	CHR2	104838551	104838623
26960	CHR2	104838563	104838695
26961	CHR2	104838735	104838958
27240	CHR2	109909282	109909441
27241	CHR2	109916671	109916754
27242	CHR2	109918287	109918443
27243	CHR2	109918910	109918995
27244	CHR2	109922994	109923084
27245	CHR2	109923127	109923301
27246	CHR2	109923603	109923782
27247	CHR2	109928356	109928525
27248	CHR2	109934551	109934627
27249	CHR2	109936739	109936980
27250	CHR2	109939092	109939295
27251	CHR2	109939363	109939487
27252	CHR2	109939655	109939755
27253	CHR2	109939771	109939846
27254	CHR2	109940732	109940808
27255	CHR2	109941128	109941293
27256	CHR2	109941541	109941701
27257	CHR2	109942648	109942730
27258	CHR2	109942737	109942851
27259	CHR2	109942916	109943033
27260	CHR2	109946163	109946234
27261	CHR2	109947668	109947776
27262	CHR2	109950739	109950883
27263	CHR2	109950811	109950892
27264	CHR2	109950918	109951035
27265	CHR2	109951178	109951313
27266	CHR2	109951290	109951434
27267	CHR2	109951573	109951709
27268	CHR2	109951790	109951913
27269	CHR2	109951885	109952000
27270	CHR2	109952045	109952116
27271	CHR2	109952045	109952131
27272	CHR2	109952404	109952519
27273	CHR2	109952445	109952526
27274	CHR2	109952549	109952623
27275	CHR2	109952636	109952716
27276	CHR2	109952636	109952785
27277	CHR2	109959923	109960145
27278	CHR2	109962682	109962838
27279	CHR2	109970704	109970816
27280	CHR2	110013550	110013803
27281	CHR2	110018071	110018302
27282	CHR2	110020661	110020831
27717	CHR2	119320649	119320777
27721	CHR2	119321017	119321218
28006	CHR2	128175924	128176002
28181	CHR2	130995474	130995616
28182	CHR2	130995802	130995944
28183	CHR2	130995914	130995989
28184	CHR2	130996053	130996204
28185	CHR2	130996788	130996978
28186	CHR2	130997166	130997345
28187	CHR2	131001691	131001963
28189	CHR2	131071490	131071678
28190	CHR2	131071863	131072032
28193	CHR2	131073240	131073375
28271	CHR2	132240613	132240714
28272	CHR2	132240732	132240838
28273	CHR2	132240817	132240962
28276	CHR2	132269485	132269704
28277	CHR2	132269746	132269824
28311	CHR2	135192729	135193012
29774	CHR2	171725001	171725202
29914	CHR2	174536699	174536885
30026	CHR2	176653066	176653267
30027	CHR2	176653276	176653401
30036	CHR2	176665844	176665942
30043	CHR2	176680584	176680650
30044	CHR2	176680660	176680742
30045	CHR2	176680691	176680919
30046	CHR2	176680921	176681009
30047	CHR2	176681043	176681132
30108	CHR2	177790663	177790819
30673	CHR2	189569324	189569501
30899	CHR2	191454070	191454233
30900	CHR2	191454246	191454440
31682	CHR2	207016787	207017078
32998	CHR2	225157847	225158001
33082	CHR2	228471107	228471263
33523	CHR2	233449156	233449300
33562	CHR2	233927869	233928083
33879	CHR2	238432998	238433154
33933	CHR2	238776816	238776985
33937	CHR2	238812819	238812948
33938	CHR2	238813014	238813148
33939	CHR2	238813121	238813306
33967	CHR2	238893997	238894187
34111	CHR2	241282477	241282656
34112	CHR2	241286197	241286458
34284	CHR2	242224992	242225146
34455	CHR3	4333811	4333902
35046	CHR3	13436525	13436752
35047	CHR3	13496788	13496918
35377	CHR3	20056936	20057024
35378	CHR3	20057027	20057233
35435	CHR3	23962011	23962148
35929	CHR3	37878646	37878791
36051	CHR3	38470755	38470913
37119	CHR3	47595041	47595198
37563	CHR3	48706537	48706697
37855	CHR3	49567004	49567266
38391	CHR3	51403826	51404056
38392	CHR3	51404062	51404153
38393	CHR3	51404186	51404265
38483	CHR3	51965081	51965160
38523	CHR3	52002770	52002904
38524	CHR3	52002908	52003043
38525	CHR3	52003095	52003170
39460	CHR3	62333106	62333194
39504	CHR3	63824407	63824524
39711	CHR3	71885861	71886124
39712	CHR3	71886063	71886253
39713	CHR3	71886241	71886469
40621	CHR3	114580963	114581116
41393	CHR3	124649723	124650028
41545	CHR3	126088412	126088578
41781	CHR3	128830697	128830863
42039	CHR3	130808015	130808136
42321	CHR3	134775544	134775850
42358	CHR3	135129800	135129932
42650	CHR3	140147269	140147352
42759	CHR3	142688566	142688771
42761	CHR3	142717820	142717995
44341	CHR3	183994167	183994320
44378	CHR3	184180880	184181034
44692	CHR3	185580775	185580948
44717	CHR3	185762678	185762873
45784	CHR4	970823	971058
45843	CHR4	1232653	1232797
45955	CHR4	1827347	1827493
46040	CHR4	2233225	2233378
46041	CHR4	2233388	2233545
46217	CHR4	3414831	3414978
46349	CHR4	5763979	5764200
46386	CHR4	5945261	5945520
46435	CHR4	6524733	6524887
46550	CHR4	8322551	8322981
46762	CHR4	14614698	14614808
46791	CHR4	15265879	15266023
46961	CHR4	22126432	22126531
47128	CHR4	26471686	26471868
47129	CHR4	26471818	26472055
47828	CHR4	48187479	48187620
47829	CHR4	48187631	48187698
47830	CHR4	48187617	48187900
47880	CHR4	52599086	52599230
48397	CHR4	68995746	68995888
48398	CHR4	69010089	69010294
48399	CHR4	69014898	69015105
48400	CHR4	69017135	69017303
48403	CHR4	69024547	69024786
48406	CHR4	69044928	69045151
48416	CHR4	69547466	69547736
48417	CHR4	69554316	69554600
48418	CHR4	69555372	69555542
48420	CHR4	69568325	69568528
48422	CHR4	69570373	69570624
48423	CHR4	69570548	69570756
48424	CHR4	69570768	69570967
48576	CHR4	71714038	71714175
48577	CHR4	71716195	71716317
48578	CHR4	71716366	71716530
48579	CHR4	71717165	71717316
48580	CHR4	71718863	71719176
48581	CHR4	71720398	71720491
48887	CHR4	75529868	75530009
48889	CHR4	75533593	75533700
48890	CHR4	75533713	75533856
48891	CHR4	75534921	75535150
48892	CHR4	75537076	75537248
49137	CHR4	79916722	79916926
49249	CHR4	83938438	83938698
49640	CHR4	89147910	89148138
49641	CHR4	89148240	89148475
50552	CHR4	113286146	113286370
50604	CHR4	113655792	113655897
50605	CHR4	113655815	113655983
51100	CHR4	123967351	123967573
51101	CHR4	123967573	123967799
52703	CHR4	174686946	174687011
52832	CHR4	184075362	184075497
53269	CHR5	526409	526563
53320	CHR5	932863	933024
53464	CHR5	1576775	1576985
53492	CHR5	2804304	2804543
53497	CHR5	3649181	3649429
53689	CHR5	10814068	10814221
53794	CHR5	14196789	14197001
54217	CHR5	34965637	34965796
55237	CHR5	56283597	56283745
55692	CHR5	68876442	68876702
55694	CHR5	68883078	68883216
55696	CHR5	69356962	69357109
55697	CHR5	69357940	69358118
55699	CHR5	69381221	69381381
55700	CHR5	69394953	69395101
55701	CHR5	69397502	69397687
55702	CHR5	69398469	69398736
55703	CHR5	69398862	69399035
55704	CHR5	69400771	69400941
55705	CHR5	69402179	69402372
55707	CHR5	70256639	70256773
55708	CHR5	70270369	70270525
55709	CHR5	70272933	70273111
55710	CHR5	70273893	70274129
55711	CHR5	70274286	70274470
55712	CHR5	70276203	70276364
55713	CHR5	70277604	70277782
55715	CHR5	70301682	70301756
55716	CHR5	70301772	70302064
55717	CHR5	70305667	70305911
55718	CHR5	70307693	70307851
55719	CHR5	70308453	70308668
55721	CHR5	70315328	70315479
55722	CHR5	70315488	70315565
55723	CHR5	70315528	70315611
55724	CHR5	70315621	70315722
55725	CHR5	70315723	70315950
55726	CHR5	70315930	70316084
55727	CHR5	70316121	70316218
55728	CHR5	70316269	70316358
55729	CHR5	70316342	70316478
55730	CHR5	70316510	70316675
55731	CHR5	70316713	70316786
55732	CHR5	70316788	70316927
55733	CHR5	70316919	70316989
55734	CHR5	70317018	70317127
55735	CHR5	70317093	70317429
55738	CHR5	70330258	70330412
55739	CHR5	70333241	70333415
55740	CHR5	70333620	70333767
55741	CHR5	70335314	70335472
55747	CHR5	70369032	70369175
55748	CHR5	70373059	70373228
55749	CHR5	70373719	70373895
55752	CHR5	70380320	70380454
55753	CHR5	70380601	70380770
55755	CHR5	70391222	70391339
55756	CHR5	70391652	70391798
55760	CHR5	70394237	70394391
56136	CHR5	76408919	76408996
56137	CHR5	76409038	76409174
56138	CHR5	76409075	76409358
56139	CHR5	76409380	76409454
56239	CHR5	78401053	78401235
56580	CHR5	86705731	86705920
56743	CHR5	94982111	94982321
56744	CHR5	94982311	94982381
57593	CHR5	122209171	122209329
57757	CHR5	127447529	127447721
58254	CHR5	133478558	133478745
58708	CHR5	138746733	138746892
58744	CHR5	139208030	139208114
58745	CHR5	139208141	139208212
58746	CHR5	139208217	139208445
60005	CHR5	148631657	148631807
60160	CHR5	149526598	149526721
60161	CHR5	149526754	149526841
60162	CHR5	149526783	149527015
60163	CHR5	149527017	149527088
60266	CHR5	150016510	150016580
60718	CHR5	157103452	157103647
60719	CHR5	157103701	157103785
60775	CHR5	159331648	159331829
60776	CHR5	159331795	159332082
60954	CHR5	167938763	167938924
61125	CHR5	170751270	170751402
61199	CHR5	172193943	172194095
61409	CHR5	175956540	175956687
61444	CHR5	176170304	176170453
61676	CHR5	176832998	176833162
61723	CHR5	176959752	176959914
61731	CHR5	177084321	177084429
61747	CHR5	177108189	177108323
61911	CHR5	178704747	178704846
61912	CHR5	178704877	178704974
61999	CHR5	179166048	179166214
62042	CHR5	179267265	179267463
62207	CHR5	180727147	180727326
62208	CHR5	180727224	180727337
62209	CHR5	180727363	180727437
62210	CHR5	180727589	180727734
62211	CHR5	180727763	180727844
62263	CHR6	1258310	1258445
62264	CHR6	1258503	1258621
62265	CHR6	1258685	1258762
62266	CHR6	1258704	1258800
62267	CHR6	1258900	1258976
62268	CHR6	1258870	1259126
62269	CHR6	1335172	1335277
62282	CHR6	1556361	1556454
62283	CHR6	1556475	1556635
62312	CHR6	2711166	2711256
62313	CHR6	2711181	2711272
62680	CHR6	7855710	7855868
62681	CHR6	7855936	7856038
62884	CHR6	13819376	13819638
63132	CHR6	21703529	21703604
63133	CHR6	21703625	21703724
63204	CHR6	24619966	24620035
63205	CHR6	24620041	24620131
64713	CHR6	31973336	31973484
64820	CHR6	32057807	32057966
64821	CHR6	32058034	32058288
64822	CHR6	32058454	32058614
64823	CHR6	32058624	32058695
64824	CHR6	32058855	32058969
64825	CHR6	32058986	32059160
64826	CHR6	32059333	32059449
64827	CHR6	32059574	32059704
64828	CHR6	32059794	32059941
64829	CHR6	32059995	32060189
64855	CHR6	32075083	32075188
64856	CHR6	32075191	32075342
64857	CHR6	32076771	32076945
64858	CHR6	32077061	32077186
64859	CHR6	32077204	32077360
64860	CHR6	32077487	32077646
64861	CHR6	32077899	32078034
64862	CHR6	32078109	32078306
64866	CHR6	32091578	32091699
64867	CHR6	32091723	32091897
64868	CHR6	32092033	32092186
64869	CHR6	32092306	32092447
64870	CHR6	32092518	32092674
64871	CHR6	32092724	32092936
64898	CHR6	32107261	32107428
64899	CHR6	32107539	32107714
64900	CHR6	32107762	32107902
64901	CHR6	32107949	32108089
64902	CHR6	32109509	32109656
64927	CHR6	32118797	32118866
64928	CHR6	32118896	32118969
65117	CHR6	32595320	32595443
65467	CHR6	33496000	33496105
65595	CHR6	33864441	33864514
65596	CHR6	33864468	33864709
65597	CHR6	33864721	33864797
66098	CHR6	37895650	37895802
66737	CHR6	43247333	43247574
67090	CHR6	44333034	44333186
67893	CHR6	57020020	57020181
68223	CHR6	72055326	72055564
68505	CHR6	79844095	79844214
68506	CHR6	79844234	79844390
68959	CHR6	89847766	89847838
70126	CHR6	114287553	114287632
70127	CHR6	114287673	114287770
70128	CHR6	114287703	114287793
70129	CHR6	114287817	114287885
70130	CHR6	114287912	114287984
70131	CHR6	114287943	114288028
70132	CHR6	114288057	114288171
70133	CHR6	114288087	114288272
70134	CHR6	114288283	114288351
70135	CHR6	114288364	114288470
70360	CHR6	117910603	117910785
70877	CHR6	132170975	132171141
70908	CHR6	132313887	132314046
71090	CHR6	135544266	135544421
71342	CHR6	139498197	139498463
71519	CHR6	146098002	146098358
71591	CHR6	147872031	147872210
71593	CHR6	148705860	148706044
71725	CHR6	150226802	150226879
72229	CHR6	157141275	157141346
72230	CHR6	157141385	157141469
72231	CHR6	157141485	157141559
72232	CHR6	157141500	157141597
72233	CHR6	157141610	157141679
72234	CHR6	157141840	157141958
72235	CHR6	157141883	157141954
72236	CHR6	157141960	157142082
72237	CHR6	157142114	157142271
72277	CHR6	158164370	158164503
72508	CHR6	160310219	160310428
72738	CHR6	166641018	166641082
72739	CHR6	166641107	166641192
72740	CHR6	166641266	166641361
72838	CHR6	167970616	167970786
73077	CHR7	960533	960677
73117	CHR7	1239195	1239410
73122	CHR7	1242266	1242417
73123	CHR7	1242374	1242526
73124	CHR7	1242637	1242794
73125	CHR7	1242764	1242840
73126	CHR7	1242865	1242977
73127	CHR7	1243085	1243158
73187	CHR7	2361248	2361317
73188	CHR7	2361236	2361306
73189	CHR7	2361338	2361462
73216	CHR7	2525975	2526193
73217	CHR7	2526197	2526396
73274	CHR7	2850267	2850340
73299	CHR7	3307780	3307992
73344	CHR7	4688421	4688560
73345	CHR7	4688625	4688693
73458	CHR7	5938894	5939049
73459	CHR7	5941132	5941334
73466	CHR7	5957407	5957611
73467	CHR7	5959184	5959373
73468	CHR7	5962123	5962355
73473	CHR7	5971745	5971905
73475	CHR7	5979506	5979737
73527	CHR7	6278561	6278723
73533	CHR7	6380824	6380972
73601	CHR7	7975542	7975741
73602	CHR7	7975732	7975881
73603	CHR7	7975891	7975966
73726	CHR7	19123241	19123470
74084	CHR7	27136256	27136497
74085	CHR7	27136417	27136497
74086	CHR7	27136505	27136575
74087	CHR7	27136585	27136679
74088	CHR7	27136627	27136754
74124	CHR7	27205665	27205770
74125	CHR7	27205830	27205926
74126	CHR7	27205830	27206053
74127	CHR7	27206055	27206195
74229	CHR7	30291464	30291542
74230	CHR7	30291550	30291685
74231	CHR7	30291650	30291836
74424	CHR7	33115343	33115540
74906	CHR7	44235474	44235660
74923	CHR7	44331427	44331576
75041	CHR7	45006386	45006540
75327	CHR7	55999760	55999922
75440	CHR7	64975779	64975999
75616	CHR7	72069781	72069935
75619	CHR7	72107506	72107655
75620	CHR7	72107883	72108045
75621	CHR7	72108170	72108353
75622	CHR7	72108772	72108969
75624	CHR7	72136345	72136441
75809	CHR7	73136199	73136334
75904	CHR7	73781036	73781203
75906	CHR7	73784711	73784906
75908	CHR7	73787689	73787842
75909	CHR7	73788732	73788967
75915	CHR7	73800242	73800403
75917	CHR7	73801501	73801720
75921	CHR7	73806074	73806312
75926	CHR7	73826265	73826417
75930	CHR7	73832999	73833160
75950	CHR7	73854191	73854344
75951	CHR7	73855565	73855769
75952	CHR7	73857009	73857163
75963	CHR7	73889291	73889465
75969	CHR7	74109522	74109688
75970	CHR7	74112309	74112521
75971	CHR7	74114910	74115075
75972	CHR7	74116989	74117140
75979	CHR7	74162648	74162829
75984	CHR7	74179592	74179748
75985	CHR7	74180024	74180174
75988	CHR7	74190481	74190623
75990	CHR7	74194821	74194963
75991	CHR7	74196179	74196427
76009	CHR7	74832723	74832848
76010	CHR7	74833504	74833683
76011	CHR7	74833908	74834142
76012	CHR7	74859545	74859684
76019	CHR7	74870815	74870974
76204	CHR7	77486543	77486732
76205	CHR7	77486758	77486923
76206	CHR7	77486898	77487142
76207	CHR7	77487149	77487266
78174	CHR7	101245977	101246128
78212	CHR7	101678786	101678857
78258	CHR7	101983452	101983556
78261	CHR7	101988125	101988199
78262	CHR7	101988223	101988310
78263	CHR7	101988314	101988382
78264	CHR7	101988386	101988557
78265	CHR7	101988602	101988753
78269	CHR7	102010245	102010431
78270	CHR7	102010473	102010627
78272	CHR7	102015100	102015314
78273	CHR7	102017622	102017832
78276	CHR7	102021178	102021390
78277	CHR7	102021528	102021600
78278	CHR7	102021630	102021769
78279	CHR7	102021918	102022078
78281	CHR7	102023115	102023318
78282	CHR7	102023513	102023645
78285	CHR7	102029796	102029947
78287	CHR7	102036224	102036361
78288	CHR7	102036805	102037002
78289	CHR7	102038559	102038694
78290	CHR7	102044249	102044392
78516	CHR7	104816283	104816419
78517	CHR7	104816358	104816538
79810	CHR7	130069309	130069421
80105	CHR7	137181718	137181980
80106	CHR7	137181869	137182143
80128	CHR7	137795818	137796039
80129	CHR7	137796074	137796224
80256	CHR7	139409006	139409115
80564	CHR7	142815892	142816054
80581	CHR7	143050639	143050892
80582	CHR7	143051207	143051499
80584	CHR7	143182075	143182185
80586	CHR7	143186825	143187088
80587	CHR7	143187095	143187201
80588	CHR7	143188225	143188501
80589	CHR7	143189073	143189372
80590	CHR7	143190393	143190573
80591	CHR7	143190782	143190901
80592	CHR7	143190933	143191063
80593	CHR7	143190963	143191043
80594	CHR7	143191063	143191142
80595	CHR7	143191170	143191249
80596	CHR7	143191170	143191239
80597	CHR7	143191272	143191371
80598	CHR7	143191472	143191739
80622	CHR7	143516077	143516153
80623	CHR7	143516089	143516310
80624	CHR7	143516340	143516439
80638	CHR7	143692430	143692501
80639	CHR7	143692461	143692567
80640	CHR7	143692591	143692662
80641	CHR7	143692649	143692745
80642	CHR7	143692750	143692919
80643	CHR7	143692881	143692990
80644	CHR7	143693010	143693084
80647	CHR7	143693391	143693495
80648	CHR7	143693486	143693757
80649	CHR7	143694333	143694472
80650	CHR7	143694826	143694981
80651	CHR7	143695083	143695316
80657	CHR7	143702718	143702941
80826	CHR7	148825459	148825609
81093	CHR7	150576457	150576575
81121	CHR7	150960036	150960191
81257	CHR7	151763608	151763824
81324	CHR7	155288305	155288389
81379	CHR7	156495298	156495400
81380	CHR7	156495420	156495505
81381	CHR7	156495534	156495647
81382	CHR7	156495675	156495754
81383	CHR7	156495762	156495833
81440	CHR7	158072965	158073100
81463	CHR7	158314696	158314931
81464	CHR7	158314956	158315043
81555	CHR8	1937046	1937189
81558	CHR8	1937486	1937571
81559	CHR8	1937486	1937708
81560	CHR8	1937688	1937758
81631	CHR8	6822656	6822846
81632	CHR8	6823354	6823601
81637	CHR8	7091727	7091890
81638	CHR8	7091812	7091883
81639	CHR8	7091948	7092040
81640	CHR8	7091973	7092052
81641	CHR8	7092223	7092473
81645	CHR8	7273876	7274091
81646	CHR8	7274948	7275108
81650	CHR8	7297140	7297284
81653	CHR8	7308318	7308484
81657	CHR8	7331203	7331357
81661	CHR8	7716890	7717097
81662	CHR8	7718249	7718402
81663	CHR8	7718649	7718802
81664	CHR8	7720043	7720210
81667	CHR8	7735917	7736148
81669	CHR8	7791356	7791581
81766	CHR8	11095865	11096263
81907	CHR8	16929124	16929383
83867	CHR8	55176813	55176966
83932	CHR8	56177558	56177774
84159	CHR8	65655867	65656029
85150	CHR8	95869253	95869489
85208	CHR8	97226329	97226401
85484	CHR8	101802760	101803002
86283	CHR8	125453461	125453533
86284	CHR8	125453541	125453618
86800	CHR8	141714691	141714845
87000	CHR8	144583409	144583473
87001	CHR8	144583493	144583720
87060	CHR8	144751319	144751597
87061	CHR8	144751497	144751578
87225	CHR8	145264677	145264923
87226	CHR8	145264888	145264966
87227	CHR8	145264980	145265056
87228	CHR8	145265082	145265200
87229	CHR8	145265242	145265316
87230	CHR8	145265371	145265520
87231	CHR8	145265569	145265694
87232	CHR8	145265855	145266022
87233	CHR8	145266091	145266233
87234	CHR8	145266191	145266438
87235	CHR8	145456881	145457093
87236	CHR8	145457125	145457272
87237	CHR8	145457317	145457475
87238	CHR8	145457654	145457907
87239	CHR8	145457983	145458209
87240	CHR8	145458287	145458427
87241	CHR8	145458395	145458474
87242	CHR8	145458493	145458583
87243	CHR8	145458548	145458707
87244	CHR8	145458742	145458956
87245	CHR8	145459026	145459174
87246	CHR8	145459233	145459307
87247	CHR8	145459364	145459438
87248	CHR8	145459482	145459657
87249	CHR8	145459699	145459903
87293	CHR8	145528227	145528615
87306	CHR8	145552632	145552866
87307	CHR8	145552870	145552942
87430	CHR8	145662566	145662713
87721	CHR9	967342	967466
87730	CHR9	1041765	1041843
87749	CHR9	2037189	2037395
87750	CHR9	2037414	2037498
88076	CHR9	6635315	6635533
89740	CHR9	39183076	39183303
89741	CHR9	39228960	39229211
89742	CHR9	39256854	39257026
89766	CHR9	41579530	41579723
89767	CHR9	41579640	41579807
89768	CHR9	41579831	41579977
89769	CHR9	41580071	41580145
89770	CHR9	41580177	41580318
89771	CHR9	41580239	41580400
89772	CHR9	41580407	41580479
89773	CHR9	41580500	41580589
89774	CHR9	41580595	41580716
89775	CHR9	41580651	41580820
89776	CHR9	41580869	41580968
89777	CHR9	41581076	41581155
89778	CHR9	41581110	41581191
89779	CHR9	41581199	41581310
89780	CHR9	41581286	41581359
89781	CHR9	41581396	41581544
89782	CHR9	41581490	41581744
89783	CHR9	41581656	41581780
89784	CHR9	41581791	41581936
89787	CHR9	42362152	42362362
89790	CHR9	42370094	42370242
89791	CHR9	42376668	42376739
89792	CHR9	42379409	42379553
89793	CHR9	42383475	42383590
89794	CHR9	42386342	42386470
89795	CHR9	42392434	42392543
89797	CHR9	42398104	42398184
89798	CHR9	42398249	42398368
89799	CHR9	42399518	42399699
89800	CHR9	42399720	42399803
89801	CHR9	42399821	42399906
89802	CHR9	42399885	42400012
89803	CHR9	42400079	42400447
89804	CHR9	43081318	43081387
89805	CHR9	43081427	43081586
89806	CHR9	43081513	43081611
89807	CHR9	43081618	43081763
89808	CHR9	43081675	43081808
89809	CHR9	43081818	43081890
89810	CHR9	43081918	43082033
89811	CHR9	43082053	43082205
89812	CHR9	43082243	43082325
89814	CHR9	43083633	43083704
89816	CHR9	43089278	43089389
89817	CHR9	43095359	43095472
89819	CHR9	43102278	43102410
89820	CHR9	43104984	43105053
89821	CHR9	43111583	43111736
89823	CHR9	43115453	43115606
89825	CHR9	43119774	43119952
89827	CHR9	65233486	65233719
89828	CHR9	65233764	65233883
89831	CHR9	67520167	67520344
89832	CHR9	67520438	67520641
89839	CHR9	67544613	67544695
89849	CHR9	67558322	67558431
89850	CHR9	67558453	67558647
89851	CHR9	69667450	69667547
89852	CHR9	69667557	69667708
89853	CHR9	69667714	69667789
89854	CHR9	69667794	69667894
89855	CHR9	69667800	69668037
89856	CHR9	69668164	69668266
89857	CHR9	69668254	69668337
89858	CHR9	69668394	69668470
89859	CHR9	69668434	69668506
89860	CHR9	69668519	69668632
89861	CHR9	69668634	69668734
89862	CHR9	70046728	70046930
89863	CHR9	70049914	70050059
89867	CHR9	70063196	70063262
89868	CHR9	70063268	70063346
89869	CHR9	70069225	70069301
90688	CHR9	88751190	88751260
90689	CHR9	88751202	88751490
91050	CHR9	94986998	94987222
91051	CHR9	94987196	94987308
91052	CHR9	94987343	94987453
91053	CHR9	94987355	94987453
91124	CHR9	95378829	95379006
91185	CHR9	96176875	96177061
91225	CHR9	96807206	96807349
91524	CHR9	99656683	99656754
91526	CHR9	99656741	99656810
91675	CHR9	100907261	100907373
92024	CHR9	107046901	107047061
92219	CHR9	110968976	110969366
92336	CHR9	113463691	113463850
92399	CHR9	113977186	113977354
92574	CHR9	115957993	115958095
92773	CHR9	117956224	117956427
92774	CHR9	117956453	117956690
92844	CHR9	119216784	119216986
93368	CHR9	125731911	125732069
93532	CHR9	128128985	128129126
94083	CHR9	130491634	130491789
94335	CHR9	131467968	131468230
95021	CHR9	135847013	135847239
95047	CHR9	136358227	136358375
95057	CHR9	136673807	136673919
95058	CHR9	136673925	136674001
95216	CHR9	137746194	137746410
95291	CHR9	138081258	138081515
95292	CHR9	138081467	138081546
95293	CHR9	138081643	138081733
95294	CHR9	138081695	138081870
95295	CHR9	138081875	138082112
95296	CHR9	138082123	138082205
95578	CHR9	139060102	139060294
95598	CHR9	139084428	139084703
95765	CHR9	139437767	139437997
95858	CHR9	139604442	139604579
95859	CHR9	139619943	139620121
95958	CHR10	725388	725544
96174	CHR10	5972226	5972384
96357	CHR10	11952047	11952115
96438	CHR10	12431778	12431941
96615	CHR10	15160903	15161060
96638	CHR10	15250462	15250650
96659	CHR10	15452912	15453096
96714	CHR10	16602793	16602903
96825	CHR10	17536113	17536297
96832	CHR10	17699063	17699292
96847	CHR10	17891411	17891577
96856	CHR10	17934947	17935163
96858	CHR10	17943354	17943542
96859	CHR10	17945555	17945727
96861	CHR10	17952216	17952407
96862	CHR10	17952816	17952984
96863	CHR10	17953950	17954142
96865	CHR10	17957073	17957297
96866	CHR10	17959866	17960021
96868	CHR10	17962498	17962705
96869	CHR10	17963110	17963230
96870	CHR10	17967239	17967447
96871	CHR10	17976208	17976354
96873	CHR10	17982758	17983001
96877	CHR10	17991313	17991420
96878	CHR10	17992248	17992489
96879	CHR10	18081233	18081548
96881	CHR10	18104989	18105193
96882	CHR10	18124867	18125202
96884	CHR10	18138401	18138567
96894	CHR10	18181867	18182083
96896	CHR10	18190286	18190461
96897	CHR10	18192434	18192651
96899	CHR10	18199133	18199341
96900	CHR10	18199747	18199901
96901	CHR10	18200880	18201091
96902	CHR10	18202659	18202803
96904	CHR10	18206783	18206938
96908	CHR10	18214168	18214399
96910	CHR10	18226934	18227218
96911	CHR10	18229683	18229907
96912	CHR10	18230861	18231084
96915	CHR10	18238226	18238333
96916	CHR10	18239135	18239430
97115	CHR10	23521826	23521900
97116	CHR10	23521836	23521953
97117	CHR10	23521980	23522197
97344	CHR10	26895979	26896094
97345	CHR10	26896051	26896197
97348	CHR10	27031023	27031090
97855	CHR10	35969274	35969342
97856	CHR10	35969353	35969437
97857	CHR10	35969440	35969598
97858	CHR10	35969642	35969800
98127	CHR10	45643482	45643585
98129	CHR10	45649493	45649593
98130	CHR10	45659726	45659809
98131	CHR10	45662534	45662756
98132	CHR10	45971650	45971784
98133	CHR10	45972417	45972584
98134	CHR10	45984892	45985147
98136	CHR10	45988174	45988249
98139	CHR10	46025719	46025919
98140	CHR10	46028384	46028527
98143	CHR10	46060519	46060682
98171	CHR10	47229611	47229799
98172	CHR10	47232078	47232231
98173	CHR10	47875359	47875520
98175	CHR10	47880696	47880856
98176	CHR10	47882124	47882303
98177	CHR10	47883011	47883171
98178	CHR10	47883748	47883909
98179	CHR10	47884313	47884459
98181	CHR10	47885257	47885421
98182	CHR10	47887116	47887277
98183	CHR10	47887948	47888141
98184	CHR10	47890415	47890559
98230	CHR10	48358589	48358703
98231	CHR10	48359360	48359494
98232	CHR10	48391272	48391438
98234	CHR10	48412643	48412843
98235	CHR10	48415308	48415441
98307	CHR10	49993423	49993581
98430	CHR10	51276955	51277136
98431	CHR10	51280351	51280497
98432	CHR10	51282870	51283027
98433	CHR10	51283178	51283331
98437	CHR10	51619230	51619384
98438	CHR10	51622393	51622517
98439	CHR10	51626494	51626702
98443	CHR10	51634580	51634744
98444	CHR10	51635703	51635869
98450	CHR10	51662923	51663052
98452	CHR10	51665639	51665860
99671	CHR10	75304118	75304269
99961	CHR10	81306920	81307044
99962	CHR10	81307070	81307222
99963	CHR10	81307226	81307309
99964	CHR10	81307712	81307866
99965	CHR10	81308568	81308732
99966	CHR10	81308982	81309218
99967	CHR10	81361509	81361720
99968	CHR10	81361973	81362161
99969	CHR10	81362848	81363005
99970	CHR10	81363397	81363501
99971	CHR10	81363505	81363796
100040	CHR10	83625050	83625124
101090	CHR10	98470047	98470209
101182	CHR10	99069396	99069552
101308	CHR10	99390482	99390688
101309	CHR10	99390620	99390833
101342	CHR10	99599971	99600121
102648	CHR10	112828525	112828697
102721	CHR10	114701187	114701378
102853	CHR10	115794762	115794830
102854	CHR10	115794800	115794881
102855	CHR10	115794911	115795049
102856	CHR10	115795001	115795153
102857	CHR10	115795155	115795245
103175	CHR10	120779254	120779323
103176	CHR10	120779326	120779527
103177	CHR10	120779445	120779534
103178	CHR10	120779549	120779617
103179	CHR10	120779635	120779710
103180	CHR10	120779644	120779716
103181	CHR10	120779717	120779812
103182	CHR10	120779859	120779929
103183	CHR10	120779834	120779903
103285	CHR10	121475720	121475895
103734	CHR10	127452660	127452826
103735	CHR10	127452833	127452896
103949	CHR10	131651864	131652015
103974	CHR10	132999591	132999772
103993	CHR10	133850512	133850643
104362	CHR11	359757	359852
104363	CHR11	359859	359976
104380	CHR11	366811	366882
104543	CHR11	616988	617121
104546	CHR11	629611	629864
104547	CHR11	629821	629897
104548	CHR11	629938	630006
104564	CHR11	684709	685078
104682	CHR11	1534299	1534524
104683	CHR11	1534475	1534593
104684	CHR11	1534598	1534726
104685	CHR11	1534679	1534747
104686	CHR11	1534787	1534873
104687	CHR11	1534869	1534993
104688	CHR11	1535064	1535136
104689	CHR11	1535054	1535127
104701	CHR11	1562743	1562884
104761	CHR11	1925101	1925246
104801	CHR11	2355312	2355454
104862	CHR11	2862441	2862667
104863	CHR11	2862598	2862667
104864	CHR11	2862772	2862865
106046	CHR11	9552017	9552160
106047	CHR11	9552196	9552282
106048	CHR11	9552247	9552356
106049	CHR11	9552379	9552447
106050	CHR11	9552492	9552651
106307	CHR11	14336868	14337017
107235	CHR11	33847411	33847554
107397	CHR11	35922172	35922318
107645	CHR11	45878228	45878611
108157	CHR11	47958996	47959110
108933	CHR11	59139405	59139631
109185	CHR11	60731510	60731691
109186	CHR11	60732319	60732572
109187	CHR11	60733844	60734038
109190	CHR11	60736575	60736753
109191	CHR11	60746387	60746550
109192	CHR11	60746963	60747154
109193	CHR11	60749342	60749525
109194	CHR11	60750357	60750529
109195	CHR11	60751128	60751377
109196	CHR11	60752673	60752867
109200	CHR11	60765213	60765376
109201	CHR11	60765822	60766017
109322	CHR11	61104774	61104918
110084	CHR11	63758825	63758981
110305	CHR11	64289867	64290127
110318	CHR11	64302358	64302491
110680	CHR11	65081936	65082032
110686	CHR11	65096669	65096955
110749	CHR11	65186787	65186946
110942	CHR11	65594555	65594633
111171	CHR11	66092296	66092545
111572	CHR11	67644891	67645237
111605	CHR11	67836709	67836804
111606	CHR11	67836808	67836881
112414	CHR11	75056121	75056337
112415	CHR11	75056320	75056462
112416	CHR11	75056499	75056586
112417	CHR11	75056513	75056598
112418	CHR11	75056619	75056694
112419	CHR11	75056708	75056771
112420	CHR11	75056723	75056797
112421	CHR11	75056799	75056955
112477	CHR11	75769401	75769555
112686	CHR11	77806289	77806454
112707	CHR11	82121841	82121977
113021	CHR11	89174493	89174786
113258	CHR11	100503519	100503592
113554	CHR11	106393664	106393821
113555	CHR11	106393849	106394027
114001	CHR11	113251318	113251483
114149	CHR11	116474023	116474190
114243	CHR11	116804217	116804297
114387	CHR11	117812410	117812608
114388	CHR11	117812637	117812824
114750	CHR11	118582308	118582445
114751	CHR11	118582483	118582559
116557	CHR12	6746065	6746224
116910	CHR12	8268528	8268595
117144	CHR12	10766671	10766935
117965	CHR12	26166508	26166611
117966	CHR12	26166616	26166692
117967	CHR12	26166638	26166815
117968	CHR12	26166821	26166891
117969	CHR12	26166841	26166924
118030	CHR12	27377202	27377355
118562	CHR12	40918147	40918308
119713	CHR12	50631775	50631910
119732	CHR12	50695109	50695189
119997	CHR12	51629360	51629577
120252	CHR12	52161184	52161365
120636	CHR12	54423368	54423454
122951	CHR12	95622608	95622748
123618	CHR12	104153804	104153970
123645	CHR12	105165537	105165629
123646	CHR12	105165632	105165737
123884	CHR12	107775288	107775443
124271	CHR12	110520956	110521126
124272	CHR12	110521196	110521309
124707	CHR12	116021365	116021661
124740	CHR12	116983143	116983304
124865	CHR12	119291159	119291321
124914	CHR12	119562854	119563092
124915	CHR12	119563007	119563082
124916	CHR12	119563117	119563230
124957	CHR12	119825953	119826108
125083	CHR12	120944344	120944500
125176	CHR12	121825102	121825263
125313	CHR12	122322006	122322140
125348	CHR12	122439898	122439972
125349	CHR12	122439983	122440084
125528	CHR12	124044240	124044330
125529	CHR12	124044350	124044521
125564	CHR12	127904054	127904175
125659	CHR12	129889507	129889638
125711	CHR12	130878943	130879063
125712	CHR12	130879074	130879187
125851	CHR12	131705429	131705662
125915	CHR12	131773876	131774003
125916	CHR12	131774284	131774455
125921	CHR12	131797486	131797714
126134	CHR13	20176124	20176413
126611	CHR13	26643667	26643827
126844	CHR13	30672171	30672332
128214	CHR13	52115489	52115562
128265	CHR13	56613376	56613527
128266	CHR13	56614526	56614695
128267	CHR13	56614667	56614738
128268	CHR13	56614747	56614870
128269	CHR13	56614867	56614971
128407	CHR13	72531681	72531751
128645	CHR13	78074152	78074285
128791	CHR13	94161634	94161807
128905	CHR13	95541096	95541254
128906	CHR13	95541274	95541350
128929	CHR13	97426903	97427068
129000	CHR13	98026932	98027092
129075	CHR13	99420707	99420852
129076	CHR13	99420967	99421081
129077	CHR13	99421135	99421210
129364	CHR13	108591358	108591424
129393	CHR13	109235145	109235224
129394	CHR13	109235145	109235224
129398	CHR13	109235764	109235941
129507	CHR13	110565829	110566052
129535	CHR13	111770099	111770191
129536	CHR13	111770167	111770265
129537	CHR13	111770278	111770375
129538	CHR13	111770324	111770483
129539	CHR13	111770499	111770569
129540	CHR13	111770564	111770665
129541	CHR13	111770724	111770802
129542	CHR13	111770749	111770831
129543	CHR13	111770904	111771084
129716	CHR13	113192895	113193059
129750	CHR13	113547005	113547107
129858	CHR14	18635962	18636118
129859	CHR14	18641294	18641362
129860	CHR14	18641363	18641454
129862	CHR14	18644149	18644389
130153	CHR14	20608308	20608454
130431	CHR14	22587012	22587205
130432	CHR14	22587201	22587356
130501	CHR14	22860598	22860781
130941	CHR14	23907342	23907505
131022	CHR14	28306189	28306369
131023	CHR14	28306468	28306532
131216	CHR14	32478213	32478369
131612	CHR14	38971063	38971135
132035	CHR14	50408597	50408780
132847	CHR14	63264084	63264278
132848	CHR14	63264287	63264428
134429	CHR14	80756515	80756668
134686	CHR14	90352237	90352403
135292	CHR14	95071134	95071455
135469	CHR14	99329512	99329666
135576	CHR14	100103942	100104087
135819	CHR14	102128936	102129002
135914	CHR14	102663188	102663293
135915	CHR14	102663275	102663483
136092	CHR14	104705203	104705402
136093	CHR14	104705684	104705827
136098	CHR14	104718461	104718613
136127	CHR14	104852255	104852444
136151	CHR14	104957341	104957497
136173	CHR14	105012181	105012339
136195	CHR15	18896330	18896513
136210	CHR15	18919779	18919952
136211	CHR15	18922536	18922759
136212	CHR15	18922813	18922979
136213	CHR15	18923066	18923202
136214	CHR15	18923471	18923743
136215	CHR15	18926455	18926624
136216	CHR15	18927537	18927692
136307	CHR15	20637630	20637804
136313	CHR15	20996063	20996247
136314	CHR15	20996719	20996821
136315	CHR15	20996858	20996936
136334	CHR15	21483377	21483495
136542	CHR15	26566839	26566943
136543	CHR15	26567410	26567529
136544	CHR15	26568083	26568196
136545	CHR15	26568660	26568763
136580	CHR15	28456475	28456634
136581	CHR15	28459821	28459927
136582	CHR15	28462745	28462892
136614	CHR15	29406668	29406934
136615	CHR15	29406843	29406917
136616	CHR15	29406990	29407236
136618	CHR15	29562749	29562956
136619	CHR15	29562921	29563075
136620	CHR15	29563093	29563190
136621	CHR15	29563204	29563288
136622	CHR15	29563323	29563389
136623	CHR15	29563323	29563389
136624	CHR15	29563420	29563491
136685	CHR15	32118223	32118552
136795	CHR15	32461436	32461567
136796	CHR15	32461633	32461745
136797	CHR15	32461891	32461992
136798	CHR15	32462254	32462533
136799	CHR15	32462889	32463044
136800	CHR15	32463233	32463376
136801	CHR15	32463407	32463573
136802	CHR15	32464506	32464688
136808	CHR15	32467276	32467479
136809	CHR15	32469075	32469231
137831	CHR15	41644312	41644497
137832	CHR15	41647903	41648062
137833	CHR15	41650876	41651061
137834	CHR15	41651219	41651362
137835	CHR15	41652209	41652401
137836	CHR15	41652484	41652644
137837	CHR15	41652811	41653002
137838	CHR15	41653264	41653563
137839	CHR15	41653665	41653876
137840	CHR15	41655813	41656072
137841	CHR15	41656272	41656441
137842	CHR15	41656580	41656743
137843	CHR15	41656896	41657035
137844	CHR15	41657092	41657212
137845	CHR15	41657317	41657462
137846	CHR15	41657511	41657669
137850	CHR15	41661298	41661457
137851	CHR15	41661570	41661733
137852	CHR15	41662016	41662169
137853	CHR15	41662325	41662477
137854	CHR15	41662844	41663120
137855	CHR15	41663812	41664007
137891	CHR15	41693850	41694016
137892	CHR15	41694878	41694995
137893	CHR15	41694996	41695148
137894	CHR15	41695056	41695148
137895	CHR15	41695157	41695235
137896	CHR15	41695253	41695338
137897	CHR15	41695245	41695319
137898	CHR15	41695384	41695483
137899	CHR15	41695477	41695644
137900	CHR15	41695698	41695819
137901	CHR15	41695834	41696153
138260	CHR15	43626580	43626651
138737	CHR15	49816790	49817124
139187	CHR15	58477298	58477451
139221	CHR15	59308499	59308745
139315	CHR15	60147580	60147716
139619	CHR15	63212858	63212935
139620	CHR15	63212947	63213087
139621	CHR15	63213088	63213159
139848	CHR15	64782976	64783066
139850	CHR15	64783241	64783493
140184	CHR15	70277061	70277217
140259	CHR15	71132025	71132232
140310	CHR15	71447193	71447261
140311	CHR15	71447205	71447577
140312	CHR15	71447582	71447671
140395	CHR15	72153509	72153584
140396	CHR15	72153890	72154122
140397	CHR15	72154042	72154307
140398	CHR15	72154321	72154401
140402	CHR15	72156397	72156534
140403	CHR15	72156569	72156643
140404	CHR15	72156650	72156731
140405	CHR15	72156737	72156859
140406	CHR15	72157113	72157201
140407	CHR15	72157965	72158084
140409	CHR15	72161774	72161932
140856	CHR15	75150235	75150376
140963	CHR15	76645068	76645252
141032	CHR15	76890483	76890646
141135	CHR15	78483843	78483992
141232	CHR15	80608218	80608370
141233	CHR15	80609722	80609871
141234	CHR15	80610295	80610470
141235	CHR15	80611404	80611606
141236	CHR15	80611805	80611931
141289	CHR15	81744247	81744403
141396	CHR15	83161717	83161789
141886	CHR15	88874263	88874451
142272	CHR15	99237598	99237760
142380	CHR16	68232	68383
142386	CHR16	143856	144124
142387	CHR16	144232	144434
142427	CHR16	270633	270795
142467	CHR16	371666	371850
142468	CHR16	387178	387347
142481	CHR16	416043	416231
142482	CHR16	416153	416225
142633	CHR16	705246	705427
142634	CHR16	705589	705683
142635	CHR16	705718	705791
142636	CHR16	705755	706015
142814	CHR16	1404569	1404725
143039	CHR16	1980065	1980214
143187	CHR16	2125448	2125694
143188	CHR16	2138741	2138997
143316	CHR16	2463991	2464125
143317	CHR16	2504056	2504217
143320	CHR16	2510411	2510546
143330	CHR16	2528038	2528200
143333	CHR16	2551727	2551928
143334	CHR16	2555517	2555730
143335	CHR16	2556312	2556485
143337	CHR16	2571271	2571393
143338	CHR16	2571589	2571731
143339	CHR16	2573379	2573612
143353	CHR16	2685890	2686068
143435	CHR16	2767150	2767315
143981	CHR16	4792429	4792606
144070	CHR16	4926948	4927082
144410	CHR16	14691808	14692024
144411	CHR16	14695443	14695520
144412	CHR16	14695526	14695618
144418	CHR16	14850204	14850366
144608	CHR16	17471745	17471892
144609	CHR16	17471910	17472141
144610	CHR16	18418679	18418826
144611	CHR16	18419160	18419357
144612	CHR16	18419714	18419880
144613	CHR16	18425586	18425672
144614	CHR16	18425682	18425787
144615	CHR16	18427948	18428123
144616	CHR16	18430328	18430514
144617	CHR16	18432123	18432292
144618	CHR16	18433137	18433323
144620	CHR16	18435965	18436156
144621	CHR16	18438016	18438213
144622	CHR16	18438299	18438489
145091	CHR16	21659508	21659760
145092	CHR16	21663653	21663853
145095	CHR16	21671801	21671973
145200	CHR16	23067803	23068093
145642	CHR16	28377141	28377271
145643	CHR16	28381784	28381914
145644	CHR16	28389197	28389303
145693	CHR16	28630464	28630646
145694	CHR16	28632496	28632621
145695	CHR16	28632731	28632839
145696	CHR16	28633118	28633297
145697	CHR16	28633417	28633559
145698	CHR16	28633616	28633777
145699	CHR16	28634084	28634286
145702	CHR16	28643114	28643304
145705	CHR16	28645449	28645608
145706	CHR16	28645816	28646077
145707	CHR16	28650651	28651044
145708	CHR16	28653312	28653516
145709	CHR16	28653564	28653707
145710	CHR16	28653739	28653867
145711	CHR16	28653955	28654091
145712	CHR16	28654106	28654173
145713	CHR16	28654207	28654350
145839	CHR16	29372408	29372575
145840	CHR16	29372791	29372969
145841	CHR16	29372993	29373222
145842	CHR16	29373526	29373590
145843	CHR16	29373595	29373782
145844	CHR16	29374180	29374310
145845	CHR16	29374361	29374440
145846	CHR16	29374461	29374686
145848	CHR16	29376703	29376871
145849	CHR16	29376810	29376996
145851	CHR16	29380415	29380496
145852	CHR16	29380503	29380580
145853	CHR16	29380626	29380807
146081	CHR16	30111750	30111911
146082	CHR16	30112154	30112302
146083	CHR16	30112319	30112395
146084	CHR16	30112408	30112645
146085	CHR16	30112857	30113118
146086	CHR16	30113498	30113628
146087	CHR16	30113670	30113746
146088	CHR16	30113762	30114003
146089	CHR16	30115756	30115936
146090	CHR16	30116052	30116183
146091	CHR16	30116175	30116331
146255	CHR16	30588423	30588486
146366	CHR16	30820852	30820994
146367	CHR16	30821014	30821126
146368	CHR16	30821020	30821311
146632	CHR16	31346800	31347009
146633	CHR16	31347035	31347177
146782	CHR16	45734922	45735073
147015	CHR16	48960087	48960236
147017	CHR16	49140100	49140207
147224	CHR16	54394422	54394673
147225	CHR16	54394921	54395050
147226	CHR16	54397708	54397910
147370	CHR16	55469475	55469603
147561	CHR16	56120138	56120271
147562	CHR16	56120361	56120532
147889	CHR16	65196163	65196360
147975	CHR16	65516179	65516517
147976	CHR16	65516528	65516597
148160	CHR16	66022628	66022932
148744	CHR16	68842856	68843064
148745	CHR16	68843041	68843305
148864	CHR16	69277086	69277237
149364	CHR16	73842787	73842947
149498	CHR16	78190613	78190751
149499	CHR16	78190778	78190888
149517	CHR16	79395484	79395626
149527	CHR16	79626932	79626999
149528	CHR16	79627007	79627075
149529	CHR16	79627087	79627311
149605	CHR16	82559740	82559955
149851	CHR16	85159386	85159472
149954	CHR16	87047492	87047640
149965	CHR16	87127432	87127500
149968	CHR16	87127877	87127956
149969	CHR16	87127957	87128068
149970	CHR16	87128052	87128128
149971	CHR16	87128147	87128291
149972	CHR16	87128257	87128330
149973	CHR16	87128371	87128466
149974	CHR16	87128432	87128631
149975	CHR16	87128617	87128782
149976	CHR16	87128842	87128922
150043	CHR16	87397731	87397982
150180	CHR16	88102337	88102527
150311	CHR16	88422421	88422680
150454	CHR17	829314	829656
150702	CHR17	1900264	1900484
150792	CHR17	2245272	2245414
151043	CHR17	3814192	3814326
151573	CHR17	6400349	6400510
151840	CHR17	7261774	7261863
152166	CHR17	7728942	7729068
152248	CHR17	7847056	7847143
152924	CHR17	11864879	11865072
153257	CHR17	17147564	17147867
153387	CHR17	18069674	18069837
153565	CHR17	18879948	18880149
153566	CHR17	18885800	18885978
153567	CHR17	18890840	18890998
154237	CHR17	24940411	24940563
154538	CHR17	26742952	26743179
154559	CHR17	27210186	27210346
154727	CHR17	28643094	28643264
155064	CHR17	31605921	31606027
155065	CHR17	31608553	31608677
155066	CHR17	31611326	31611415
155067	CHR17	31614521	31614602
155075	CHR17	31877390	31877480
155076	CHR17	31880580	31880669
155266	CHR17	33593337	33593427
155267	CHR17	33596359	33596456
155278	CHR17	33761605	33761673
155293	CHR17	34115366	34115551
156330	CHR17	37941799	37942098
156331	CHR17	37942111	37942190
157129	CHR17	40400886	40400965
157216	CHR17	40862991	40863110
157217	CHR17	40863128	40863359
157298	CHR17	41728513	41728678
157299	CHR17	41728690	41728775
157300	CHR17	41728690	41728821
157301	CHR17	41728984	41729074
157302	CHR17	41729076	41729154
157303	CHR17	41729144	41729287
157304	CHR17	41729289	41729430
157305	CHR17	41729544	41729645
157306	CHR17	41729679	41729749
157307	CHR17	41729773	41729925
157308	CHR17	41729943	41730115
157309	CHR17	41730118	41730220
157310	CHR17	41730228	41730303
157311	CHR17	41730308	41730382
157312	CHR17	41730463	41730568
157313	CHR17	41730480	41730708
157314	CHR17	41730711	41730787
157315	CHR17	41732892	41733045
157316	CHR17	41735728	41735853
157320	CHR17	41756035	41756190
157321	CHR17	41761502	41761677
157332	CHR17	41768612	41768747
157594	CHR17	44010439	44010581
157595	CHR17	44010609	44010683
157907	CHR17	45778456	45778654
158364	CHR17	53420366	53420527
158531	CHR17	53964232	53964387
158684	CHR17	55011570	55011735
158685	CHR17	55011801	55012045
158862	CHR17	56832303	56832501
158863	CHR17	56832510	56832663
159053	CHR17	59053768	59053925
159282	CHR17	60312620	60312757
159283	CHR17	60313345	60313502
159284	CHR17	60316211	60316369
159433	CHR17	63252293	63252532
159434	CHR17	63252466	63252698
159435	CHR17	63252758	63252951
160632	CHR17	71747793	71747953
160633	CHR17	71773153	71773336
160778	CHR17	72218232	72218486
160779	CHR17	72218493	72218634
160864	CHR17	73676247	73676426
161049	CHR17	75427546	75427680
161453	CHR17	77442489	77442732
161471	CHR17	77462385	77462562
161544	CHR17	77582859	77583014
161567	CHR17	77603028	77603163
161695	CHR17	77969538	77969684
161779	CHR17	78630941	78631184
161817	CHR18	490426	490576
162256	CHR18	11679884	11679965
162570	CHR18	18005859	18005985
162571	CHR18	18005988	18006064
162572	CHR18	18006089	18006159
162573	CHR18	18006179	18006263
162869	CHR18	24010879	24011028
163498	CHR18	42751215	42751366
163507	CHR18	42809565	42809665
163508	CHR18	42809703	42809805
163509	CHR18	42809733	42809893
163510	CHR18	42809921	42809993
163511	CHR18	42809935	42810022
163512	CHR18	42810061	42810247
163758	CHR18	50004337	50004485
163759	CHR18	50004510	50004617
163760	CHR18	50004537	50004603
163761	CHR18	50004616	50004791
163762	CHR18	50004806	50004923
163977	CHR18	54489809	54490063
164032	CHR18	55087176	55087409
164033	CHR18	55087388	55087629
164034	CHR18	55087638	55087731
164114	CHR18	58143515	58143678
164431	CHR18	74841218	74841373
164435	CHR18	74853407	74853475
164436	CHR18	74853426	74853635
164437	CHR18	74853602	74853724
164491	CHR18	75261333	75261498
164537	CHR18	75724987	75725283
164616	CHR19	295692	295856
164658	CHR19	540940	541006
164659	CHR19	541072	541166
164660	CHR19	541096	541290
164661	CHR19	541338	541577
164671	CHR19	567145	567356
164672	CHR19	567435	567505
164718	CHR19	631239	631524
164726	CHR19	660074	660211
164753	CHR19	748411	748570
164767	CHR19	763534	763762
164768	CHR19	763725	763818
164769	CHR19	763834	763977
164825	CHR19	864034	864186
164833	CHR19	883368	883441
164834	CHR19	883501	883714
164851	CHR19	951420	951666
164852	CHR19	951607	951891
164990	CHR19	1201321	1201557
165006	CHR19	1237121	1237281
165044	CHR19	1358697	1358857
165108	CHR19	1420106	1420180
165109	CHR19	1420115	1420210
165110	CHR19	1420318	1420388
165111	CHR19	1420324	1420393
165112	CHR19	1420427	1420556
165113	CHR19	1420476	1420578
165114	CHR19	1420679	1420759
165115	CHR19	1420689	1420844
165116	CHR19	1420854	1420960
165160	CHR19	1507081	1507155
165173	CHR19	1543474	1543646
165223	CHR19	1799156	1799390
165226	CHR19	1814023	1814254
165227	CHR19	1814200	1814344
165228	CHR19	1814355	1814485
165263	CHR19	1966440	1966552
165264	CHR19	1966606	1966706
165308	CHR19	2199141	2199418
165371	CHR19	2407623	2407847
165480	CHR19	3013105	3013260
165518	CHR19	3175713	3176015
165530	CHR19	3317562	3317716
165559	CHR19	3536551	3536819
165582	CHR19	3651256	3651410
165672	CHR19	3958692	3958841
165686	CHR19	3998710	3998933
165687	CHR19	3998931	3999006
165790	CHR19	4353695	4353851
165820	CHR19	4408567	4408677
165831	CHR19	4494965	4495032
165832	CHR19	4494946	4495150
165833	CHR19	4495175	4495250
165834	CHR19	4495273	4495464
166070	CHR19	5778714	5778862
166153	CHR19	6230699	6230843
166372	CHR19	7244774	7244925
166715	CHR19	8306029	8306112
166716	CHR19	8306135	8306211
166717	CHR19	8306124	8306338
167068	CHR19	10068010	10068223
167378	CHR19	10843399	10843623
167999	CHR19	13767424	13767643
168231	CHR19	14635205	14635381
168386	CHR19	15149487	15149625
168387	CHR19	15149666	15149840
168413	CHR19	15172554	15172695
168429	CHR19	15214871	15214949
168430	CHR19	15214861	15214956
168594	CHR19	16296705	16296842
168598	CHR19	16297377	16297558
168794	CHR19	17295370	17295591
168795	CHR19	17295596	17295723
168809	CHR19	17300526	17300818
169093	CHR19	18252806	18252908
169094	CHR19	18252984	18253058
169095	CHR19	18253005	18253306
169116	CHR19	18391398	18391561
169133	CHR19	18405441	18405558
169134	CHR19	18405575	18405660
169186	CHR19	18578307	18578489
169212	CHR19	18655488	18655668
169596	CHR19	20897958	20898100
169621	CHR19	21032005	21032076
169622	CHR19	21032005	21032076
169664	CHR19	21398868	21398945
169665	CHR19	21399015	21399105
169666	CHR19	21399034	21399106
169667	CHR19	21399116	21399185
169676	CHR19	21782814	21782880
169677	CHR19	21782803	21782887
169693	CHR19	23628212	23628279
170135	CHR19	40213495	40213645
170210	CHR19	40451799	40451938
171127	CHR19	43747732	43747815
171201	CHR19	43955446	43955601
171570	CHR19	45076937	45077010
171590	CHR19	45092211	45092287
171591	CHR19	45092295	45092478
171592	CHR19	45092515	45092698
171679	CHR19	45411279	45411496
171680	CHR19	45411384	45411505
171828	CHR19	45768183	45768472
172175	CHR19	47194823	47195090
172806	CHR19	49943896	49944170
172939	CHR19	50446627	50446779
173166	CHR19	50987579	50987762
173167	CHR19	50987764	50987874
173223	CHR19	51085745	51085955
173224	CHR19	51085883	51085970
173225	CHR19	51085996	51086137
173226	CHR19	51086094	51086185
173227	CHR19	51086193	51086289
173228	CHR19	51086294	51086410
173237	CHR19	51135363	51135445
173244	CHR19	51168330	51168469
173331	CHR19	51844113	51844177
173332	CHR19	51844113	51844177
173333	CHR19	51844304	51844405
173334	CHR19	51844294	51844441
173335	CHR19	51844490	51844560
173336	CHR19	51844563	51844786
173372	CHR19	51941266	51941526
173489	CHR19	52614056	52614217
173690	CHR19	53593444	53593668
173691	CHR19	53593652	53593766
173692	CHR19	53593777	53593925
173706	CHR19	53637871	53638068
173707	CHR19	53637999	53638118
173708	CHR19	53638174	53638296
173709	CHR19	53638224	53638291
173710	CHR19	53638319	53638432
173711	CHR19	53638441	53638679
173712	CHR19	53638661	53638951
173776	CHR19	53831004	53831083
174016	CHR19	54309404	54309565
174235	CHR19	54846889	54846977
174236	CHR19	54846991	54847128
174237	CHR19	54847110	54847180
174341	CHR19	55046373	55046597
174475	CHR19	55523247	55523495
174576	CHR19	55862885	55862971
174715	CHR19	56293653	56293887
175377	CHR19	59177651	59177792
175378	CHR19	59177799	59177927
175609	CHR19	59668349	59668575
175790	CHR19	60320598	60320670
175942	CHR19	60782752	60782824
175949	CHR19	60796342	60796439
175950	CHR19	60796378	60796759
176822	CHR19	63747922	63748059
176934	CHR20	390929	391061
176950	CHR20	538702	538888
176957	CHR20	592850	592918
176958	CHR20	592995	593127
177361	CHR20	3589385	3589518
177362	CHR20	3589547	3589629
177517	CHR20	4177453	4177634
178225	CHR20	20296897	20297072
178226	CHR20	20297087	20297257
178227	CHR20	20297272	20297340
178228	CHR20	20297384	20297527
178229	CHR20	20297475	20297539
178528	CHR20	25997730	25997890
178622	CHR20	29921701	29921862
178628	CHR20	30019623	30019746
178643	CHR20	30070538	30070680
178644	CHR20	30070707	30070821
178710	CHR20	30410193	30410339
178922	CHR20	31494752	31494930
178923	CHR20	31494958	31495121
178947	CHR20	31737474	31737766
179905	CHR20	39428476	39428711
180007	CHR20	41729259	41729412
180958	CHR20	48240943	48241136
180959	CHR20	48241117	48241247
181385	CHR20	55717887	55718076
181396	CHR20	56237048	56237117
181436	CHR20	56900162	56900346
181449	CHR20	56989688	56989848
181504	CHR20	57874201	57874325
181581	CHR20	59260918	59261065
181615	CHR20	60073257	60073318
181616	CHR20	60073452	60073532
181617	CHR20	60073515	60073696
181618	CHR20	60073623	60073735
181619	CHR20	60073752	60073817
181620	CHR20	60073843	60073922
181621	CHR20	60073896	60074203
181628	CHR20	60151614	60151781
181629	CHR20	60152228	60152375
181775	CHR20	60415360	60415735
181828	CHR20	60898331	60898502
181886	CHR20	60962792	60963042
181887	CHR20	60963015	60963219
181888	CHR20	60963206	60963423
182196	CHR20	61841681	61841857
182281	CHR20	62081125	62081293
182309	CHR20	62150267	62150339
182311	CHR20	62150977	62151297
182841	CHR21	32167814	32167941
182842	CHR21	32167950	32168128
182945	CHR21	33065581	33065843
182983	CHR21	33697681	33697823
183153	CHR21	34367818	34367966
183183	CHR21	34908894	34909208
183311	CHR21	37041848	37042064
183312	CHR21	37041981	37042197
183506	CHR21	39606797	39606922
183507	CHR21	39606991	39607122
183508	CHR21	39607185	39607337
183514	CHR21	39642621	39642778
183558	CHR21	41462071	41462175
183668	CHR21	42171825	42172049
183669	CHR21	42172127	42172341
183670	CHR21	42172413	42172576
183791	CHR21	42946943	42947089
183811	CHR21	43068405	43068541
183944	CHR21	44256756	44256908
184028	CHR21	44544380	44544533
184126	CHR21	45062212	45062378
184499	CHR22	15981231	15981305
184500	CHR22	15981330	15981426
184501	CHR22	15981432	15981508
184502	CHR22	15981428	15981569
184503	CHR22	15981621	15981959
184584	CHR22	17039472	17039567
184632	CHR22	17517500	17517704
184633	CHR22	17517723	17517812
184709	CHR22	18082048	18082183
184710	CHR22	18082222	18082385
184722	CHR22	18128430	18128533
184729	CHR22	18133902	18133999
184730	CHR22	18134016	18134144
184731	CHR22	18134067	18134260
184732	CHR22	18134262	18134377
184819	CHR22	18499436	18499596
184847	CHR22	18635519	18635660
184854	CHR22	19109819	19109893
184855	CHR22	19109825	19110056
184856	CHR22	19110050	19110201
185054	CHR22	19802348	19802629
185055	CHR22	19803031	19803271
185056	CHR22	19805048	19805139
185079	CHR22	20162829	20163011
185147	CHR22	20551567	20551712
185241	CHR22	21853099	21853203
185242	CHR22	21853213	21853378
185243	CHR22	21853271	21853469
185315	CHR22	22445011	22445127
185358	CHR22	22630703	22630898
185359	CHR22	22632432	22632604
185360	CHR22	22633161	22633354
185362	CHR22	22645910	22646153
185363	CHR22	22646448	22646629
185557	CHR22	24895611	24895758
185950	CHR22	29113258	29113330
186707	CHR22	36381597	36381672
186708	CHR22	36384697	36384958
186709	CHR22	36384946	36385254
186710	CHR22	36385266	36385339
186722	CHR22	36472181	36472272
186723	CHR22	36472276	36472409
186746	CHR22	36550630	36550903
186747	CHR22	36550827	36550982
186748	CHR22	36551001	36551081
186749	CHR22	36551031	36551213
186750	CHR22	36551228	36551438
186778	CHR22	36632338	36632550
186967	CHR22	37569501	37569794
187202	CHR22	39582335	39582518
187551	CHR22	41227824	41227997
187552	CHR22	41228236	41228394
187555	CHR22	41230937	41231130
187570	CHR22	41284273	41284427
187593	CHR22	41375175	41375302
187676	CHR22	42069077	42069249
187749	CHR22	42751503	42751694
187835	CHR22	44015130	44015291
187856	CHR22	44277484	44277626
187963	CHR22	45037502	45037803
188052	CHR22	45311360	45311706
188314	CHR22	49041926	49042086
188467	CHR22	49530409	49530501
188479	CHRX	140810	140990
188480	CHRX	145361	145553
188481	CHRX	147269	147479
188482	CHRX	148117	148355
188483	CHRX	149656	149905
188484	CHRX	155769	156026
188485	CHRX	215054	215233
188486	CHRX	219290	219479
188487	CHRX	219432	219501
188488	CHRX	219524	219660
188490	CHRX	511617	511711
188491	CHRX	511724	511885
188492	CHRX	515308	515578
188493	CHRX	521498	521647
188494	CHRX	521688	521856
188495	CHRX	525080	525391
188496	CHRX	1361549	1361709
188497	CHRX	1364635	1364840
188498	CHRX	1367367	1367538
188499	CHRX	1367602	1367816
188500	CHRX	1369220	1369418
188501	CHRX	1373185	1373374
188502	CHRX	1374304	1374405
188503	CHRX	1379338	1379540
188504	CHRX	1382771	1382927
188505	CHRX	1384287	1384451
188506	CHRX	1388256	1388494
188507	CHRX	1420610	1420756
188508	CHRX	1424161	1424351
188509	CHRX	1427274	1427455
188510	CHRX	1430948	1431158
188511	CHRX	1431195	1431421
188512	CHRX	1435077	1435261
188513	CHRX	1437677	1437839
188514	CHRX	1443991	1444181
188515	CHRX	1457507	1457695
188516	CHRX	1459867	1460025
188517	CHRX	1461256	1461397
188518	CHRX	1465468	1465651
188519	CHRX	1466134	1466342
188520	CHRX	1468107	1468192
188521	CHRX	1468208	1468353
188522	CHRX	1468279	1468395
188523	CHRX	1468406	1468548
188524	CHRX	1468556	1468636
188525	CHRX	1470742	1470926
[truncated: 514 more rows]
