# Supplementary material for: Exome Sequencing Reveals Comprehensive Genomic Alterations across Eight Cancer Cell Lines
Source: PLoS One. 2011 Jun 20;6(6):e21097. doi: 10.1371/journal.pone.0021097 (PMC3118809; doi:10.1371/journal.pone.0021097)
Supplement: Table S2 — All novel non-synonymous variants in eight cell-lines. (XLS) [file pone.0021097.s002.xls]

## Sheet: a2780_f40r3
ABCA10	>chr17_64709296	T,G,4,12(het)	:H372P;NM_080282.3||	>chr17_64729578	G,C,9,6(het)	:L85V;NM_080282.3||
ABCA8	>chr17_64440068	-,T,8,12(het)	:M252fs;NM_007168.2||
ACCN3	>chr7_150377272	G,A,3,3(het)	:A123T;NM_020321.2,NM_004769.2,NM_020322.2||
ACOT1	>chr14_73106008	A,G,2,3(het)	:K42R;NM_001037161.1||	>chr14_73078057	G,A,0,4(hom)	:A189T;NM_001037161.1||
ACOT2	>chr14_73106008	A,G,2,3(het)	:K104R;NM_006821.4||
ACP6	>chr1_145585932	T,C,3,5(het)	:M402V;NM_016361.3||
ACSM2A	>chr16_20471029	T,C,8,10(het)	:T278A;NM_001010845.2||
ACSM2B	>chr16_20471029	T,C,8,10(het)	:T278A;NM_001105069.1,NM_182617.3||
ACTL9	>chr19_8669943	A,-,0,3(hom)	:F37fs;NM_178525.3||
ADAM18	>chr8_39700574	A,G,3,3(het)	:E723G;NM_014237.1||
ADAMTS6	>chr5_64546975	T,C,3,6(het)	:K790E;NM_197941.2||
ADRM1	>chr20_60317165	G,A,2,3(het)	:D393N;NM_007002.2,NM_175573.1||
AGXT2L2	>chr5_177574943	C,T,0,3(hom)	:S341N;NM_153373.2||
AHNAK	>chr11_62042620	C,A,4,7(het)	:G5282V;NM_001620.1||
AKAP13	>chr15_84074835	C,G,1,4(het)	:P2396R;NM_006738.4,:P2392R;NM_007200.3,:P637R;NM_144767.3||
AKD1	>chr6_110061191	T,C,3,3(het)	:Y321C;NM_001145128.2,NM_145025.4||	>chr6_110099863	T,A,2,3(het)	:I95L;NM_001145128.2,NM_145025.4||
AKR1C4	>chr10_5245003	G,A,4,5(het)	:A243T;NM_001818.2||	>chr10_5232252	A,G,9,14(het)	:I65V;NM_001818.2||
ALPK2	>chr18_54356237	T,-,8,7(het)	:E721fs;NM_052947.3||
AMBN	>chr4_71506590	G,A,1,4(het)	:G300S;NM_016519.4||
ANAPC11	>chr17_77451111	C,T,4,3(het)	:P45S;NM_001002249.1,NM_001002248.1,NM_001002246.1,NM_016476.10,NM_001002245.1,:P145L;NM_001002244.1,NM_001002247.1||
ANGEL1	>chr14_76326799	C,T,4,3(het)	:R587H;NM_015305.3||
ANKAR	>chr2_190262512	A,G,5,4(het)	:T135A;NM_144708.2||
ANKRD20A1	>chr9_44016622	C,T,3,6(het)	:V720M;NM_032250.3||
ANKRD20A2	>chr9_44016622	C,T,3,6(het)	:V720M;NM_001012421.1||
ANKRD20A3	>chr9_44016622	C,T,3,6(het)	:V720M;NM_001012419.1||
ANKRD20A4	>chr9_44016622	C,T,3,6(het)	:V720M;NM_001098805.1||
ANKS3	>chr16_4720106	G,A,3,3(het)	:R16C;NM_133450.2||
APEX1	>chr14_19995039	C,G,4,5(het)	:D164E;NM_080649.1,NM_001641.2,NM_080648.1||
APOBEC2	>chr6_41137508	T,C,1,3(het)	:S199P;NM_006789.3||
APOBEC4	>chr1_181883953	G,C,1,3(het)	:S196C;NM_203454.2||	>chr1_181883579	T,C,2,4(het)	:N321D;NM_203454.2||
APOL3	>chr22_34886675	T,C,6,8(het)	:R71G;NM_145640.2||
ARHGEF15	>chr17_8163595	C,T,1,3(het)	:R775W;NM_173728.2||
ARMC6	>chr19_19023467	C,-,5,7(het)	:R81fs;NM_033415.2||
ASAP1	>chr8_131198118	C,A,6,7(het)	:Q685H;NM_018482.2||
ASNSD1	>chr2_190239414	A,G,2,4(het)	:N104S;NM_019048.2||
ASPSCR1	>chr17_77568224	G,A,3,3(het)	:A532T;NM_024083.2||	>chr17_77568013	C,T,1,5(het)	:A485V;NM_024083.2||
ATAD2	>chr8_124451381	ATC,-,2,4(het)	:D264-;NM_014109.3||
ATF7IP	>chr12_14469309	A,G,3,9(het)	:N398S;NM_018179.3||
ATP1A1	>chr1_116739332	A,G,1,4(het)	:I580V;NM_000701.7,NM_001001586.1,:I549V;NM_001160234.1||
AZI1	>chr17_76790737	A,G,0,5(hom)	:L229P;NM_001009811.2,NM_014984.2||	>chr17_76797392	T,C,0,4(hom)	:Q68R;NM_001009811.2,NM_014984.2||
BAG3	>chr10_121426194	C,T,0,7(hom)	:P380S;NM_004281.3||	>chr10_121419359	C,G,0,6(hom)	:P63A;NM_004281.3||
BANP	>chr16_86624218	C,T,3,4(het)	:P317S;NM_017869.3,NM_079837.2||
BFSP1	>chr20_17423592	C,A,2,3(het)	:E376D;NM_001195.3||
BHLHE22	>chr8_65656605	-,GCA,1,4(het)	:K235SK;NM_152414.3||
BIRC6	>chr2_32653866	A,T,3,4(het)	:E4429D;NM_016252.3||
BMP4	>chr14_53488463	A,T,1,4(het)	:S77R;NM_130850.2,NM_001202.3,NM_130851.2||
BNIP3	>chr10_133636577	C,T,0,5(hom)	:R78K;NM_004052.2||
BRMS1	>chr11_65866263	T,C,4,3(het)	:S7G;NM_001024957.1,NM_015399.3||
C10ORF129	>chr10_96961731	T,G,0,8(hom)	:C288G;NM_207321.2||
C10ORF137	>chr10_127399777	T,-,0,3(hom)	:F42fs;NM_015608.2||
C10ORF26	>chr10_104562672	C,T,0,4(hom)	:P229L;NM_001083913.1,:P208L;NM_017787.4||
C10ORF54	>chr10_73185227	T,C,0,3(hom)	:I191V;NM_022153.1||
C10ORF90	>chr10_128183302	C,T,0,3(hom)	:A153T;NM_001004298.2||
C12ORF60	>chr12_14867251	C,T,6,7(het)	:R39C;NM_175874.3||
C14ORF68	>chr14_99863455	G,A,0,3(hom)	:V108I;NM_207117.2||
C16ORF46	>chr16_79654961	C,A,4,5(het)	:G34V;NM_152337.2,NM_001100873.1||
C17ORF56	>chr17_76817669	G,T,0,5(hom)	:P411Q;NM_144679.1||
C18ORF45	>chr18_19255399	T,C,3,4(het)	:T43A;NM_032933.4||
C1ORF101	>chr1_242790887	A,G,6,7(het)	:I442V;NM_001130957.1,NM_173807.4||
C1ORF168	>chr1_56989335	G,A,3,4(het)	:P453S;NM_001004303.4||
C1ORF59	>chr1_108992821	T,C,3,5(het)	:N358D;NM_144584.2,NM_001102592.1||
C20ORF152	>chr20_34038798	G,A,6,6(het)	:E262K;NM_080834.1||
C21ORF56	>chr21_46412893	C,T,0,4(hom)	:D101N;NM_001142854.1||
C22ORF42	>chr22_30878561	C,T,7,10(het)	:M121I;NM_001010859.1||
C2ORF67	>chr2_210726579	C,T,6,5(het)	:A325T;NM_152519.2||
C3ORF30	>chr3_120348823	G,A,6,4(het)	:R366H;NM_152539.1||
C4BPA	>chr1_205364299	T,C,1,3(het)	:I224T;NM_000715.3||
C4ORF40	>chr4_71058857	A,G,1,3(het)	:N100S;NM_214711.3||
C5ORF20	>chr5_134810342	T,C,1,3(het)	:K119R;NM_130848.2||
C6ORF10	>chr6_32369400	G,A,5,4(het)	:T341I;NM_006781.3||
C6ORF225	>chr6_112528627	T,A,3,3(het)	:Y63N;NM_001033564.1||
C7ORF31	>chr7_25142751	G,A,6,5(het)	:L380F;NM_138811.3||
C9ORF93	>chr9_15734757	G,C,4,3(het)	:D846H;NM_173550.2||
CACNA1D	>chr3_53740167	A,-,0,4(hom)	:K787fs;NM_001128840.1,:K807fs;NM_000720.2,NM_001128839.1||
CACNB2	>chr10_18843957	G,A,2,5(het)	:G238D;NM_201597.2,:G210D;NM_201572.2||
CAST	>chr5_96107884	C,T,5,5(het)	:T304M;NM_001042444.1,:T393M;NM_173063.1,:T310M;NM_001042445.1,:T409M;NM_001042441.1,:T68M;NM_173061.2,:T323M;NM_173060.2,:T291M;NM_001042446.1,:T387M;NM_001042440.1,:T345M;NM_001042443.1,:T406M;NM_001042442.1,:T428M;NM_001750.5||
CATSPERB	>chr14_91195990	T,C,13,9(het)	:Y459C;NM_024764.2||
CBX2	>chr17_75373192	C,T,4,9(het)	:A452V;NM_005189.1||
CBX8	>chr17_75383250	-,A,0,4(hom)	:G317fs;NM_020649.1||
CCDC102B	>chr18_64715575	A,-,8,9(het)	:N398fs;NM_024781.2,NM_001093729.1||
CCDC121	>chr2_27703819	C,T,1,3(het)	:E118K;NM_024584.3,:E282K;NM_001142682.1,:E280K;NM_001142683.1||
CCDC30	>chr1_42882996	T,A,6,6(het)	:S608R;NM_001080850.2||
CCDC46	>chr17_61456533	T,C,5,5(het)	:Q430R;NM_145036.3||
CCDC78	>chr16_712986	C,T,0,3(hom)	:G412R;NM_001031737.2||
CCDC82	>chr11_95743887	G,A,0,3(hom)	:R383C;NM_024725.3||
CCDC88A	>chr2_55382683	G,C,1,7(het)	:L1500V;NM_001135597.1,:L1473V;NM_018084.4||
CDC27	>chr17_42569632	A,C,2,3(het)	:Y600D;NM_001256.3,:Y606D;NM_001114091.1||	>chr17_42576316	TA,CC,0,5(hom)	:I368M;NM_001256.3,:I374M;NM_001114091.1||	>chr17_42569599	A,G,2,5(het)	:F611L;NM_001256.3,:F617L;NM_001114091.1||	>chr17_42576285	C,T,3,4(het)	:S378N;NM_001256.3,:S384N;NM_001114091.1||	>chr17_42569591	T,G,2,6(het)	:L614F;NM_001256.3,:L620F;NM_001114091.1||
CDC73	>chr1_191373853	C,T,2,4(het)	:R147C;NM_024529.4||
CDON	>chr11_125336934	C,T,4,4(het)	:V1176I;NM_016952.4||
CEACAM5	>chr19_46913258	G,A,6,9(het)	:V335M;NM_004363.2||
CELSR3	>chr3_48667635	G,A,1,3(het)	:R1612W;NM_001407.2||
CENPE	>chr4_104301782	T,-,4,3(het)	:K681fs;NM_001813.2||
CEP250	>chr20_33527808	G,T,6,8(het)	:V613F;NM_007186.2,NM_001035518.1||
CFTR	>chr7_116967461	G,C,3,5(het)	:G314A;NM_000492.3||
CHRNA5	>chr15_76669876	T,A,7,13(het)	:L363Q;NM_000745.2||
CLCF1	>chr11_66889197	CCCCCAG,-,0,4(hom)	:LHL220fs;NM_013246.2||
CLECL1	>chr12_9776982	-,GTAA,3,4(het)	:SI49fs;NM_172004.2||
CLIC6	>chr21_35010540	A,G,9,7(het)	:I651V;NM_053277.1||
CNDP1	>chr18_70398427	C,T,8,8(het)	:P417S;NM_032649.5||
COL19A1	>chr6_70696140	C,G,4,3(het)	:P165A;NM_001858.4||
COL6A3	>chr2_237940415	G,T,1,3(het)	:N1112K;NM_057166.4,:N1552K;NM_057164.2,:N1519K;NM_057165.2,:N1513K;NM_057167.3,:N1719K;NM_004369.3||
COL9A1	>chr6_71060735	C,A,8,7(het)	:M185I;NM_001851.4||
CPEB2	>chr4_14618118	A,C,2,3(het)	:H148P;NM_182646.1,NM_182485.1||
CPNE7	>chr16_88172875	T,G,0,3(hom)	:L156R;NM_014427.4||
CRISPLD1	>chr8_76104182	C,-,4,6(het)	:S443fs;NM_031461.4||
CRTC3	>chr15_88973571	G,A,6,7(het)	:A357T;NM_001042574.1,NM_022769.3||
CTAGE1	>chr18_18249717	G,T,0,3(hom)	:P686T;NM_172241.2||
CTNS	>chr17_3498969	G,A,14,9(het)	:D74N;NM_004937.2,NM_001031681.2||
CYP2A7	>chr19_46076542	T,C,4,5(het)	:Q214R;NM_030589.2,:Q265R;NM_000764.2||
CYP2F1	>chr19_46319854	G,C,0,4(hom)	:Q267H;NM_000774.3||
CYTH4	>chr22_36039482	T,C,3,4(het)	:I390T;NM_013385.3||
DCHS2	>chr4_155461461	G,A,5,4(het)	:L1059F;NM_017639.3||
DENND4C	>chr9_19306691	A,-,3,4(het)	:K318fs;NM_017925.4||
DEPDC1	>chr1_68716067	T,A,2,4(het)	:K764N;NM_001114120.1,:K480N;NM_017779.4||
DHRS7B	>chr17_21016044	G,T,0,5(hom)	:A48S;NM_015510.3||
DIDO1	>chr20_60995761	C,A,2,4(het)	:D935Y;NM_033081.1,NM_080797.2||
DISP1	>chr1_221244145	A,G,2,9(het)	:Q928R;NM_032890.2||
DKK3	>chr11_11942720	T,C,0,4(hom)	:E307G;NM_013253.4,NM_015881.5,NM_001018057.1||
DMWD	>chr19_50981183	G,A,1,3(het)	:P471S;NM_004943.1||
DNAH10	>chr12_122864100	C,T,2,8(het)	:S1076L;NM_207437.3,NM_001083900.1||
DOCK2	>chr5_169075873	-,C,3,3(het)	:F674fs;NM_004946.2||
DOCK8	>chr9_302051	G,A,4,5(het)	:R209Q;NM_203447.3||
DPY19L3	>chr19_37663256	C,T,4,3(het)	:R648C;NM_207325.1||
DUSP27	>chr1_165364167	C,T,1,4(het)	:R1059C;NM_001080426.1||
DYX1C1	>chr15_53510164	G,C,3,3(het)	:S420C;NM_130810.2||
EHBP1	>chr2_63029314	G,A,5,4(het)	:R610H;NM_001142615.1,:R645H;NM_015252.3,NM_001142614.1,NM_001142616.1||
EML1	>chr14_99401679	G,A,2,5(het)	:G109D;NM_004434.2,NM_001008707.1||
ENOX1	>chr13_42828258	T,-,5,4(het)	:D207fs;NM_001127615.1,NM_017993.2||
ENPP7	>chr17_75323614	C,G,5,15(het)	:L193V;NM_178543.3||
EP400	>chr12_131113037	-,GCA,6,4(het)	:Q2724QQ;NM_015409.3||
EPB41L3	>chr18_5414300	C,T,6,7(het)	:R375H;NM_012307.2||
EPHA2	>chr1_16347588	T,C,1,3(het)	:D232G;NM_004431.2||
EPOR	>chr19_11353645	C,G,5,4(het)	:A130P;NM_000121.2||
EPS15	>chr1_51599570	A,T,1,3(het)	:L488Q;NM_001159969.1,:L802Q;NM_001981.2||
EPS8L1	>chr19_60283342	G,A,2,5(het)	:V105M;NM_133180.2||
EYA2	>chr20_45067109	G,A,4,5(het)	:A93T;NM_005244.4,NM_172111.1,NM_172112.1,:A98T;NM_172113.1,NM_172110.3||
FAM135B	>chr8_139233343	T,-,1,4(het)	:K853fs;NM_015912.3||
FAM154A	>chr9_18918676	G,A,0,5(hom)	:P267S;NM_153707.1||
FAM194A	>chr3_151867491	C,A,0,3(hom)	:V501L;NM_152394.3||
FAM71B	>chr5_156525657	T,C,2,3(het)	:N34S;NM_130899.2||
FAM84B	>chr8_127637984	G,C,3,4(het)	:P278R;NM_174911.3||
FBXO39	>chr17_6624015	-,G,5,7(het)	:D35fs;NM_153230.2||
FCN2	>chr9_136916424	C,A,4,3(het)	:Q58K;NM_015837.2,:Q96K;NM_004108.2||
FLG	>chr1_150552037	T,C,0,3(hom)	:Q650R;NM_002016.1||	>chr1_150552195	G,C,1,3(het)	:S598R;NM_002016.1||	>chr1_150542164	T,C,2,6(het)	:H3941R;NM_002016.1||	>chr1_150551527	G,T,1,3(het)	:S820Y;NM_002016.1||	>chr1_150552536	G,A,3,3(het)	:R484W;NM_002016.1||	>chr1_150552167	G,C,1,3(het)	:Q607E;NM_002016.1||
FLT3	>chr13_27495593	T,G,1,5(het)	:Q771P;NM_004119.2||
GAPT	>chr5_57826227	G,A,3,4(het)	:R36H;NM_152687.2||
GBP7	>chr1_89387775	C,T,1,3(het)	:A314T;NM_207398.2||
GFI1	>chr1_92714245	G,A,0,3(hom)	:L400F;NM_001127216.1,NM_001127215.1,NM_005263.3||
GGH	>chr8_64092716	T,C,4,4(het)	:Q242R;NM_003878.2||
GIMAP4	>chr7_149900405	G,A,9,6(het)	:R105H;NM_018326.2||
GLDN	>chr15_49456996	T,C,4,4(het)	:F141S;NM_181789.2||
GLIPR1L1	>chr12_74014911	G,A,10,9(het)	:G46S;NM_152779.2||
GLTSCR2	>chr19_52946604	C,G,3,4(het)	:P205R;NM_015710.4||
GNAO1	>chr16_54935302	T,-,6,4(het)	:V335fs;NM_138736.2||
GNRH2	>chr20_2974364	-,CCGCC,1,3(het)	:PSS108fs;NM_178332.1,:PSS109fs;NM_178331.1,:PSS116fs;NM_001501.1||
GOLGA3	>chr12_131903369	G,T,0,3(hom)	:P79Q;NM_005895.3||
GPATCH4	>chr1_154832037	C,G,4,4(het)	:Q241H;NM_015590.2,:Q236H;NM_182679.1||
GPR125	>chr4_21999432	T,C,2,10(het)	:E987G;NM_145290.2||
GPR148	>chr2_131203235	C,G,1,3(het)	:A14G;NM_207364.1||
GPR158	>chr10_25927500	G,C,6,7(het)	:R980T;NM_020752.2||
GPRC5A	>chr12_12953268	A,-,4,4(het)	:N273fs;NM_003979.3||
GRIN2A	>chr16_9766198	T,-,6,4(het)	:K902fs;NM_001134407.1,NM_001134408.1,NM_000833.3||
GSR	>chr8_30661231	T,C,7,7(het)	:I357V;NM_000637.2||
GTF2E1	>chr3_121982793	C,T,2,4(het)	:P369L;NM_005513.2||
GTF3C3	>chr2_197366031	-,C,0,3(hom)	:E102fs;NM_012086.2||
GZMM	>chr19_498333	C,T,3,3(het)	:R37C;NM_005317.2||
HAUS4	>chr14_22489377	T,C,2,7(het)	:Y183C;NM_017815.1||
HEATR5B	>chr2_37139203	G,C,3,4(het)	:P652A;NM_019024.1||
HELB	>chr12_64995372	A,G,4,3(het)	:I648V;NM_033647.2||
HHIPL1	>chr14_99188767	C,T,1,5(het)	:R237W;NM_001127258.1,NM_032425.4||
HIPK3	>chr11_33319232	G,A,1,7(het)	:G586R;NM_005734.3,NM_001048200.1||
HIRIP3	>chr16_29913969	C,G,2,5(het)	:C86S;NM_003609.2||
HK1	>chr10_70812427	G,-,0,3(hom)	:D470fs;NM_033500.2,:D481fs;NM_033496.2,:D486fs;NM_033497.2,NM_033498.2,:D482fs;NM_000188.2||
HMMR	>chr5_162833071	G,C,2,3(het)	:E192D;NM_001142557.1,:E279D;NM_001142556.1,:E278D;NM_012484.2,:E263D;NM_012485.2||
HRH1	>chr3_11276700	G,A,2,7(het)	:R326Q;NM_001098213.1,NM_001098211.1,NM_001098212.1,NM_000861.3||
HRNR	>chr1_150458322	T,C,2,3(het)	:S803G;NM_001009931.1||
HSPB8	>chr12_118115990	G,C,1,3(het)	:E179Q;NM_014365.2||
ICAM5	>chr19_10264359	G,A,3,6(het)	:A345T;NM_003259.3||
ICT1	>chr17_70527446	-,C,0,3(hom)	:K94fs;NM_001545.1||
IFT140	>chr16_1510263	A,G,2,3(het)	:I1248T;NM_014714.3||
IFT88	>chr13_20063145	A,G,2,3(het)	:T93A;NM_175605.3,:T84A;NM_006531.3||
IL1A	>chr2_113255739	C,T,5,5(het)	:G78R;NM_000575.3||
IL1RL1	>chr2_102334646	-,G,0,4(hom)	:H502fs;NM_016232.4||
INSL4	>chr9_5221540	GG,-,2,5(het)	:R6fs;NM_002195.1||
ITGA2	>chr5_52389623	G,A,3,6(het)	:G370R;NM_002203.3||
ITGAD	>chr16_31342776	G,A,3,4(het)	:R1052H;NM_005353.2||
ITGAE	>chr17_3600417	G,T,4,5(het)	:L668M;NM_002208.4||
JARID2	>chr6_15621234	C,A,5,5(het)	:S1082*;NM_004973.2||
KANK1	>chr9_701112	A,G,8,7(het)	:T116A;NM_015158.2||
KDM1B	>chr6_18269553	C,T,5,5(het)	:T35I;NM_153042.3||
KIAA0020	>chr9_2797875	C,T,5,4(het)	:V585I;NM_014878.4||
KIAA0802	>chr18_8774567	G,C,1,4(het)	:G486A;NM_015210.3||
KIAA1958	>chr9_114377019	A,G,4,5(het)	:I280V;NM_133465.2||
KIF4B	>chr5_154376667	G,A,8,8(het)	:E1019K;NM_001099293.1||
KIR2DL1	>chr19_59976884	A,G,4,4(het)	:I120V;NM_014218.2||
KIR2DL2	>chr19_59976884	A,G,4,4(het)	:I120V;NM_014219.2||
KIR3DL1	>chr19_60021797	C,T,0,3(hom)	:R96W;NM_013289.2||	>chr19_60023108	A,G,2,3(het)	:K162E;NM_013289.2||
KL	>chr13_32489185	G,T,1,3(het)	:A203S;NM_004795.3||
KLF4	>chr9_109289880	G,C,1,3(het)	:P206A;NM_004235.4||
KLHL3	>chr5_137002655	C,T,5,4(het)	:G369S;NM_017415.2||
KLK15	>chr19_56022023	C,G,3,5(het)	:G135A;NM_138563.1,NM_017509.2||	>chr19_56022137	C,T,3,6(het)	:R97H;NM_138563.1,NM_017509.2,NM_138564.1||
KRT16	>chr17_37022052	C,G,1,4(het)	:E139Q;NM_005557.3||
KRT24	>chr17_36113018	C,T,3,6(het)	:A152T;NM_019016.2||
KRT28	>chr17_36208098	T,C,4,6(het)	:E202G;NM_181535.3||
KRT32	>chr17_36874083	C,T,8,10(het)	:V283M;NM_002278.3||
KRTAP10-10	>chr21_44882010	A,C,1,3(het)	:D83A;NM_181688.1||
L1TD1	>chr1_62449247	T,C,5,8(het)	:L738P;NM_019079.4||	>chr1_62448929	T,C,5,6(het)	:I632T;NM_019079.4||	>chr1_62449446	A,C,5,8(het)	:R805S;NM_019079.4||
LATS2	>chr13_20447239	C,T,3,7(het)	:D1013N;NM_014572.2||
LBP	>chr20_36435185	A,C,10,11(het)	:K439T;NM_004139.2||
LHPP	>chr10_126162757	C,A,0,3(hom)	:A62E;NM_022126.2||
LIMCH1	>chr4_41342974	-,A,3,3(het)	:M227fs;NM_001112720.1,:M393fs;NM_001112717.1,NM_001112718.1,NM_014988.2,:M239fs;NM_001112719.1||
LINS1	>chr15_98931883	G,A,4,4(het)	:R240W;NM_001040615.1,NM_001040616.1,NM_018148.4,NM_001040614.1||
LIPJ	>chr10_90346638	A,T,0,3(hom)	:M230L;NM_001010939.2||
LMO7	>chr13_75295848	AGA,-,6,6(het)	:E648-;NM_005358.5||
LOC440563	>chr1_13106218	A,T,0,4(hom)	:V81D;NM_001136561.1||	>chr1_13106115	A,C,0,4(hom)	:F116L;NM_001136561.1||	>chr1_13106119	CC,TT,0,4(hom)	:G114N;NM_001136561.1||
LRAT	>chr4_155885326	A,C,0,4(hom)	:K133T;NM_004744.3||
LRMP	>chr12_25145466	G,C,2,6(het)	:E277Q;NM_006152.2||
LRP10	>chr14_22415814	G,T,1,3(het)	:A501S;NM_014045.3||
LRP1B	>chr2_141287722	G,C,1,3(het)	:T1778R;NM_018557.2||
LRRC8D	>chr1_90172527	-,TC,2,5(het)	:L438fs;NM_001134479.1,NM_018103.4||
LRRN4	>chr20_5970540	T,C,2,3(het)	:S451G;NM_152611.3||
MACC1	>chr7_20165014	G,T,1,5(het)	:Q499K;NM_182762.3||	>chr7_20160411	C,T,4,7(het)	:R759Q;NM_182762.3||
MADD	>chr11_47307228	A,T,6,4(het)	:H1593L;NM_130473.2,:H1632L;NM_003682.3,:H1530L;NM_130472.2,:H1526L;NM_001135944.1,:H1550L;NM_130471.2,:H1572L;NM_130476.2,:H1529L;NM_001135943.1,:H1573L;NM_130470.2||
MAN2B1	>chr19_12628499	G,-,3,3(het)	:F511fs;NM_000528.3||
MAN2C1	>chr15_73437918	T,A,3,5(het)	:S781C;NM_006715.2||
MAP3K5	>chr6_137057101	T,C,5,5(het)	:M375V;NM_005923.3||
MAR10	>chr17_58168236	T,G,2,4(het)	:K242T;NM_152598.2,NM_001100875.1||
MARVELD3	>chr16_70225803	C,T,3,3(het)	:P268S;NM_052858.3||
MAS1L	>chr6_29563336	T,C,1,3(het)	:Y108C;NM_052967.1||
MAX	>chr14_64630267	T,C,2,5(het)	:H28R;NM_002382.3,NM_145113.1,NM_145114.1,NM_197957.2,NM_145116.1,:H19R;NM_145112.1||
MBD3	>chr19_1529390	CTC,-,3,3(het)	:E275-;NM_003926.5||
MCTP2	>chr15_92642676	G,A,5,4(het)	:A60T;NM_018349.3||
MED18	>chr1_28533645	T,-,5,5(het)	:F69fs;NM_001127350.1,NM_017638.2||
MEOX2	>chr7_15692349	GTG,-,1,3(het)	:H68-;NM_005924.4||
MICAL1	>chr6_109878408	G,T,3,3(het)	:P327T;NM_022765.3||
MRAP	>chr21_32600863	G,A,3,5(het)	:V50M;NM_178817.3,NM_206898.1||
MRPL46	>chr15_86803874	C,T,3,5(het)	:V272I;NM_022163.3||
MS4A10	>chr11_60322512	C,A,2,4(het)	:P224Q;NM_206893.3||
MTDH	>chr8_98726196	C,T,1,3(het)	:P96S;NM_178812.3||
MTERF	>chr7_91341326	TA,-,7,7(het)	:F*240fs;NM_006980.3||
MTERFD1	>chr8_97338489	T,C,7,6(het)	:M122V;NM_015942.3||
MTHFR	>chr1_11778963	C,T,3,4(het)	:D223N;NM_005957.3||
MTHFS	>chr15_77976372	G,A,3,3(het)	:A5V;NM_006441.2||
MTMR15	>chr15_28987688	A,G,15,14(het)	:E437G;NM_001146094.1,NM_001146096.1,NM_014967.4,NM_001146095.1||	>chr15_28984484	T,C,10,10(het)	:L109S;NM_001146094.1,NM_001146096.1,NM_014967.4,NM_001146095.1||
MTTP	>chr4_100762979	A,G,4,5(het)	:K879R;NM_000253.2||
MUDENG	>chr14_56810717	G,A,8,7(het)	:R26Q;NM_018229.3||
MYBBP1A	>chr17_4403865	T,C,4,4(het)	:I184V;NM_001105538.1,NM_014520.3||
MYCT1	>chr6_153084956	A,G,1,5(het)	:T195A;NM_025107.2||
MYH4	>chr17_10299309	G,T,25,34(het)	:P735T;NM_017533.2||
MYH6	>chr14_22932837	C,A,4,5(het)	:A936S;NM_002471.2||	>chr14_22936109	C,T,4,6(het)	:V691I;NM_002471.2||
MYL9	>chr20_34609897	CGGGGC,GGG,4,3(het)	:PG78R;NM_006097.3||
MYO3A	>chr10_26352968	C,-,5,6(het)	:P248fs;NM_017433.4||
MYO9A	>chr15_69979353	C,T,9,8(het)	:V1067M;NM_006901.2||
N4BP2L2	>chr13_32008815	T,C,5,6(het)	:Y117C;NM_014887.2||
NACC1	>chr19_13107203	A,-,2,3(het)	:N61fs;NM_052876.2||
NCAPD2	>chr12_6510387	A,G,5,4(het)	:N1335S;NM_014865.3||
NCOR1	>chr17_16009121	G,A,3,3(het)	:S172L;NM_006311.2||	>chr17_16009102	C,G,3,3(het)	:K179N;NM_006311.2||	>chr17_15945415	G,C,7,5(het)	:P855R;NM_006311.2||
NOL11	>chr17_63149204	A,C,1,3(het)	:I170L;NM_015462.3||
NOP56	>chr20_2585812	C,T,7,6(het)	:A456V;NM_006392.2||
NOTCH3	>chr19_15150985	C,T,3,3(het)	:R1190H;NM_000435.2||
NPSR1	>chr7_34854635	G,A,2,5(het)	:W287*;NM_207173.1,NM_207172.1||
NRIP1	>chr21_15259635	G,A,8,14(het)	:S917L;NM_003489.3||
NSUN4	>chr1_46599942	A,G,0,3(hom)	:Q331R;NM_199044.2||
NUP98	>chr11_3756781	T,C,0,7(hom)	:T85A;NM_139131.2,NM_005387.4,NM_139132.2,NM_016320.3||
NVL	>chr1_222559406	T,A,0,5(hom)	:D128V;NM_206840.1,:D234V;NM_002533.2||
OMD	>chr9_94219633	A,-,0,3(hom)	:I10fs;NM_005014.2||
OPA3	>chr19_50748740	C,T,3,3(het)	:A138T;NM_025136.2||
OR10A5	>chr11_6823743	C,A,0,16(hom)	:T85N;NM_178168.1||
OR10G9	>chr11_123398955	C,T,0,5(hom)	:A9V;NM_001001953.1||
OR10H2	>chr19_15700269	G,A,10,7(het)	:R139Q;NM_013939.2||
OR10S1	>chr11_123352768	C,T,7,6(het)	:A281T;NM_001004474.1||
OR11H1	>chr14_19251537	A,T,4,4(het)	:C127S;NM_001005239.1||
OR11H12	>chr14_19251537	A,T,4,4(het)	:C127S;NM_001013354.1||
OR13C2	>chr9_106406777	T,C,3,5(het)	:K318R;NM_001004481.1||
OR1B1	>chr9_124430891	A,G,2,5(het)	:S249P;NM_001004450.1||
OR1E2	>chr17_3283447	GGC,AGG,4,4(het)	:S146T;NM_003554.1||
OR1L3	>chr9_124477840	T,A,7,9(het)	:L204Q;NM_001005234.1||
OR1L4	>chr9_124526153	C,T,4,10(het)	:P22S;NM_001005235.1||
OR2AE1	>chr7_99312079	G,A,5,7(het)	:R172W;NM_001005276.1||	>chr7_99312094	G,T,6,4(het)	:P167T;NM_001005276.1||
OR2C3	>chr1_245762321	G,A,1,9(hom)	:S39L;NM_198074.4||
OR2H1	>chr6_29537764	T,C,2,4(het)	:L80P;NM_030883.3||
OR2V2	>chr5_180514868	GTCT,-,4,3(het)	:CL107fs;NM_206880.1||
OR4C3	>chr11_48303720	T,C,8,6(het)	:Y218H;NM_001004702.1||	>chr11_48303706	C,G,8,6(het)	:A213G;NM_001004702.1||	>chr11_48303700	A,G,8,6(het)	:E211G;NM_001004702.1||
OR4D11	>chr11_59027814	C,T,6,5(het)	:R64C;NM_001004706.1||
OR4D9	>chr11_59039295	G,A,2,14(het)	:V112I;NM_001004711.1||	>chr11_59039617	C,T,4,9(het)	:T219M;NM_001004711.1||
OR4F16	>chr8_106190	T,A,0,4(hom)	:T279S;NM_001005277.1||
OR4F21	>chr8_106190	T,A,0,4(hom)	:T279S;NM_001005504.1||
OR4F29	>chr8_106190	T,A,0,4(hom)	:T279S;NM_001005221.2||
OR4F3	>chr8_106190	T,A,0,4(hom)	:T279S;NM_001005224.1||
OR51B5	>chr11_5321123	CCAGGTCTGTGGCAGCC,-,0,4(hom)	:LLSGHAG65fs;NM_001005567.1||
OR5AC2	>chr3_99288989	T,-,0,4(hom)	:S95fs;NM_054106.1||	>chr3_99289141	G,T,3,3(het)	:Q146H;NM_054106.1||
OR5AU1	>chr14_20693342	AAG,-,2,4(het)	:H228-;NM_001004731.1||
OR5D13	>chr11_55297595	G,A,6,4(het)	:V36I;NM_001001967.1||
OR5H2	>chr3_99484982	A,G,2,3(het)	:I188M;NM_001005482.1||
OR5M3	>chr11_55973279	G,A,3,3(het)	:C187Y;NM_001004742.1||
OR6K2	>chr1_156936361	G,A,7,18(het)	:R236C;NM_001005279.1||
OR8K1	>chr11_55870739	C,T,10,7(het)	:L217F;NM_001002907.1||
OR9G1	>chr11_56224625	-,GT,2,3(het)	:TG63fs;NM_001005213.1||
ORAI2	>chr7_101866457	C,T,2,3(het)	:P17S;NM_001126340.1,NM_032831.2||
ORC1L	>chr1_52627478	G,A,2,4(het)	:R396W;NM_004153.2||
OTOP3	>chr17_70451378	G,A,5,6(het)	:E257K;NM_178233.1||
OTUD4	>chr4_146283997	C,A,2,5(het)	:K486N;NM_199324.2,:K487N;NM_001102653.1||
P4HB	>chr17_77410378	T,C,3,8(het)	:N107S;NM_000918.3||
PCDH10	>chr4_134291011	C,T,0,3(hom)	:P89L;NM_020815.1,NM_032961.1||
PCDH15	>chr10_55251785	T,C,5,5(het)	:I1880V;NM_001142773.1,:I1903V;NM_033056.3,:I1905V;NM_001142764.1,:I1900V;NM_001142766.1,:I1883V;NM_001142768.1,:I1863V;NM_001142767.1,:I1834V;NM_001142765.1,:I1910V;NM_001142763.1||
PCDHB16	>chr5_140543897	-,GCT,0,4(hom)	:F527A;NM_020957.1||
PCNT	>chr21_46684479	G,A,4,9(het)	:R3110K;NM_006031.5||
PCSK7	>chr11_116583017	-,T,1,4(het)	:A619fs;NM_004716.2||
PDE4A	>chr19_10433324	C,T,0,3(hom)	:R530W;NM_001111307.1,:R469W;NM_001111309.1,:R291W;NM_006202.2,:R504W;NM_001111308.1||
PDE4DIP	>chr1_143565938	T,C,2,3(het)	:T2297A;NM_014644.4||
PEG3	>chr19_62019446	C,T,12,12(het)	:G726R;NM_006210.2,:G602R;NM_001146187.1,NM_001146186.1,:G600R;NM_001146185.1,NM_001146184.1||	>chr19_62018406	C,A,11,10(het)	:E1073D;NM_006210.2,:E949D;NM_001146187.1,NM_001146186.1,:E947D;NM_001146185.1,NM_001146184.1||
PES1	>chr22_29306107	C,T,3,3(het)	:V368I;NM_014303.2||
PEX5	>chr12_7246536	T,C,0,12(hom)	:M235T;NM_001131024.1,:M272T;NM_000319.4,:M287T;NM_001131023.1,NM_001131026.1,NM_001131025.1||
PFAS	>chr17_8113097	G,C,1,3(het)	:Q1270H;NM_012393.2||
PGAM1	>chr12_92559351	G,A,2,4(het)	:P48S;NM_002629.2||
PGAM4	>chr12_92559405	A,G,1,4(het)	:L30P;NM_001029891.2||	>chr12_92559351	G,A,2,4(het)	:A48V;NM_001029891.2||
PHF17	>chr4_130002535	T,G,2,3(het)	:L403R;NM_024900.3,NM_199320.2||
PIF1	>chr15_62895848	C,T,3,4(het)	:R615Q;NM_025049.2||
PKD1L1	>chr7_47894175	G,A,9,8(het)	:P925L;NM_138295.2||
PLA2G4F	>chr15_40222030	G,A,2,3(het)	:H773Y;NM_213600.2||
PLEKHH2	>chr2_43786971	C,T,2,3(het)	:A578V;NM_172069.3||
PLXNC1	>chr12_93142200	A,G,5,5(het)	:T590A;NM_005761.1||
PMP22	>chr17_15075039	C,T,4,5(het)	:A135T;NM_000304.2,NM_153321.1,NM_153322.1||
POLRMT	>chr19_568573	G,A,2,3(het)	:S1193F;NM_005035.3||
POTEB	>chr18_14527922	C,T,5,5(het)	:A230T;NM_207355.2||
POTEC	>chr18_14527922	C,T,5,5(het)	:A230T;NM_001137671.1||
POTED	>chr18_14527922	C,T,5,5(het)	:A230T;NM_174981.3||
PPFIA1	>chr11_69896110	C,T,3,4(het)	:R1003*;NM_003626.2,NM_177423.1||	>chr11_69878164	C,T,4,4(het)	:A758V;NM_003626.2,NM_177423.1||
PPIG	>chr2_170201792	A,C,4,4(het)	:Y593S;NM_004792.2||
PPP2R1A	>chr19_57406538	G,A,2,3(het)	:V162M;NM_014225.4||
PRIC285	>chr20_61667728	C,T,4,3(het)	:R395Q;NM_033405.3,:R964Q;NM_001037335.2||
PRKAG3	>chr2_219403847	T,-,1,3(het)	:E32fs;NM_017431.2||
PRSS3	>chr9_33788491	-,TCCTCACAGCTGACTA,1,4(het)	:YPDELK212fs;NM_007343.2,:YPDELK155fs;NM_002771.3||
PSG6	>chr19_48106836	G,A,0,3(hom)	:P148S;NM_002782.3,NM_001031850.2||	>chr19_48112328	C,G,8,10(het)	:M73I;NM_002782.3,NM_001031850.2||	>chr19_48112326	G,C,8,10(het)	:T73R;NM_002782.3,NM_001031850.2||
PSMF1	>chr20_1091797	T,C,2,4(het)	:V192A;NM_178578.2,NM_006814.3||
PSMG2	>chr18_12715451	C,A,6,5(het)	:T239K;NM_020232.3||
PTEN	>chr10_89682879	AGGGACGAA,-,0,3(hom)	:KGR128-;NM_000314.4||
PTPRO	>chr12_15543745	C,A,6,4(het)	:T204N;NM_030667.1,NM_002848.2||
QRICH2	>chr17_71800005	C,-,5,8(het)	:G634fs;NM_032134.1||	>chr17_71800191	G,A,6,4(het)	:R572C;NM_032134.1||	>chr17_71800006	-,T,7,6(het)	:R634fs;NM_032134.1||
RAB11FIP1	>chr8_37848108	C,T,1,3(het)	:A1124T;NM_001002814.1,:A453T;NM_001002233.1||
RACGAP1	>chr12_48674501	T,G,6,13(het)	:H368P;NM_001126103.1,NM_001126104.1,NM_013277.3||
RALGAPA1	>chr9_107325102	C,G,10,12(het)	:S916R;NM_014990.1,NM_194301.2||
RFESD	>chr5_95015634	A,C,1,3(het)	:D38A;NM_173362.3,:D91A;NM_001131065.1,NM_001131066.1||
RHOT2	>chr16_663022	G,A,0,3(hom)	:E541K;NM_138769.1||
RHPN2	>chr19_38173349	G,C,4,5(het)	:L571V;NM_033103.4||
RIBC2	>chr22_44192323	G,A,1,6(het)	:R125Q;NM_015653.3||
RNF125	>chr18_27852852	GGC,-,1,3(het)	:G10-;NM_017831.3||
RNPS1	>chr4_10983466	T,-,3,9(het)	:257fs;NM_080594.1,NM_006711.2||	>chr4_10983457	GGAGAA,CCACCGG,3,9(het)	:254fs;NM_080594.1,NM_006711.2||
RPAIN	>chr17_5270299	A,G,3,9(het)	:S149G;NM_001160244.1,NM_001033002.3,NM_001160243.1||
RPL37	>chr5_40870057	-,T,0,3(hom)	:I70fs;NM_000997.4||
RPP38	>chr10_15185342	C,T,2,4(het)	:P8L;NM_006414.3,NM_001097590.1,NM_183005.3||
RPS2	>chr17_19290177	G,T,0,3(hom)	:P194H;NM_002952.3||
RRAS2	>chr11_14272966	T,A,0,11(hom)	:Q72L;NM_012250.4||
RRP1B	>chr21_43918225	G,C,10,9(het)	:W107C;NM_015056.2||
SAMD7	>chr3_171127412	A,G,3,4(het)	:Y223C;NM_182610.2||
SARM1	>chr17_23732680	-,G,0,7(hom)	:L268fs;NM_015077.2||
SCG2	>chr2_224171416	-,T,0,3(hom)	:Q277fs;NM_003469.3||
SERINC1	>chr6_122807967	G,C,3,7(het)	:S428C;NM_020755.2||
SERPINA1	>chr14_93917022	G,A,5,4(het)	:H286Y;NM_001127704.1,NM_001127706.1,NM_001127700.1,NM_001127705.1,NM_001127703.1,NM_001002235.2,NM_000295.4,NM_001127702.1,NM_001127707.1,NM_001002236.2,NM_001127701.1||
SETD1A	>chr16_30898768	G,-,0,5(hom)	:G1387fs;NM_014712.1||
SETMAR	>chr3_4329802	A,G,5,5(het)	:D126G;NM_006515.3||
SH2D4B	>chr10_82359206	G,A,0,3(hom)	:V302I;NM_207372.2,:V254I;NM_001145719.1||
SHC4	>chr15_46935602	T,C,4,11(het)	:H361R;NM_203349.3||
SIGLEC1	>chr20_3620739	G,T,1,3(het)	:H1381N;NM_023068.3||	>chr20_3621749	G,T,0,3(hom)	:L1180I;NM_023068.3||
SIGLEC7	>chr19_56339582	A,G,4,3(het)	:M181V;NM_014385.2||
SIRPG	>chr20_1577931	C,A,2,3(het)	:W66L;NM_080816.2,NM_018556.3,NM_001039508.1||
SLC16A9	>chr10_61084023	T,A,7,6(het)	:N256I;NM_194298.2||
SLC1A2	>chr11_35243741	G,T,3,4(het)	:S521Y;NM_004171.3||
SLC22A25	>chr11_62741387	A,G,12,12(het)	:C269R;NM_199352.3||	>chr11_62753352	-,A,0,8(hom)	:V117fs;NM_199352.3||
SLC22A9	>chr11_62894345	T,C,1,5(het)	:S81P;NM_080866.2||
SLC26A11	>chr17_75839770	G,C,0,3(hom)	:Q569H;NM_173626.2||
SLC26A3	>chr7_107195560	C,G,1,4(het)	:E698Q;NM_000111.2||
SLC27A2	>chr15_48277032	A,C,7,5(het)	:K175N;NM_001159629.1,NM_003645.3||	>chr15_48277033	G,-,6,6(het)	:D175fs;NM_001159629.1,NM_003645.3||
SLC28A2	>chr15_43348900	G,T,2,3(het)	:A481S;NM_004212.3||
SLC29A3	>chr10_72752591	G,A,5,4(het)	:R25Q;NM_018344.4||
SLC2A5	>chr1_9024299	A,T,0,3(hom)	:L235M;NM_001135585.1||
SLC35A5	>chr3_113782424	G,A,0,10(hom)	:G257E;NM_017945.2||
SLC5A8	>chr12_100075196	G,A,6,6(het)	:R609C;NM_145913.3||
SLC6A13	>chr12_203486	C,T,4,3(het)	:R415Q;NM_016615.2||
SLC9A4	>chr2_102456669	G,A,2,6(het)	:V7M;NM_001011552.3||
SLCO1A2	>chr12_21344666	AGA,G,5,4(het)	:FS264fs;NM_021094.3,:FS262fs;NM_005075.2||
SLTM	>chr15_56966822	G,A,5,7(het)	:P862L;NM_024755.2,:P844L;NM_001013843.1||
SMARCA4	>chr19_10993513	C,T,3,7(het)	:T910M;NM_001128849.1,NM_001128845.1,NM_001128847.1,NM_001128844.1,NM_001128846.1,NM_001128848.1,NM_003072.3||
SMARCE1	>chr17_36045834	T,C,5,6(het)	:Y139C;NM_003079.4||
SMYD1	>chr2_88186975	G,A,0,4(hom)	:R333Q;NM_198274.2||
SP100	>chr2_231034358	G,T,1,3(het)	:A320S;NM_001080391.1,NM_003113.3||
SPAG6	>chr10_22716785	G,T,5,6(het)	:V236F;NM_012443.2,NM_172242.1||
SPRR2G	>chr1_151389152	G,A,1,3(het)	:T20M;NM_001014291.3||
SRCAP	>chr16_30656433	C,G,4,5(het)	:S2524C;NM_006662.2||
SREBF2	>chr22_40606891	G,A,3,4(het)	:A663T;NM_004599.2||
SSFA2	>chr2_182488371	G,A,3,3(het)	:D587N;NM_006751.5,NM_001130445.1||
ST6GALNAC1	>chr17_72137228	C,T,1,3(het)	:G98R;NM_018414.3||
SULT4A1	>chr22_42569019	A,T,1,4(het)	:I99N;NM_014351.3||
SYNE1	>chr6_152552165	G,T,3,3(het)	:S7739Y;NM_182961.2,:S7668Y;NM_033071.2,:S2263Y;NM_015293.2||
SYTL2	>chr11_85114207	G,T,4,6(het)	:A314D;NM_206928.2,NM_206927.2||
TAAR2	>chr6_132980299	G,A,5,4(het)	:R202*;NM_014626.3,:R247*;NM_001033080.1||
TAS1R3	>chr1_1257514	G,A,1,3(het)	:R247H;NM_152228.1||
TAS2R7	>chr12_10846429	T,G,4,3(het)	:D3A;NM_023919.2||
TAT	>chr16_70167777	G,A,1,6(het)	:P15S;NM_000353.2||
TBP	>chr6_170712946	-,AGC,6,9(het)	:Q66QQ;NM_003194.3||
TBX3	>chr12_113596937	A,T,0,3(hom)	:S396T;NM_016569.3,:S376T;NM_005996.3||
TDRD5	>chr1_177829415	G,A,6,5(het)	:A144T;NM_173533.2||
TET1	>chr10_70074987	G,A,12,9(het)	:C832Y;NM_030625.2||	>chr10_70075445	G,T,7,9(het)	:A985S;NM_030625.2||
TEX15	>chr8_30819978	A,-,4,5(het)	:I2033fs;NM_031271.3||
TFAP2C	>chr20_54646258	G,A,2,4(het)	:A379T;NM_003222.3||
TFAP2D	>chr6_50820902	A,-,0,7(hom)	:K336fs;NM_172238.3||
THAP11	>chr16_66434352	CAG,-,7,6(het)	:Q132-;NM_020457.2||
TKT	>chr3_53244068	G,T,4,4(het)	:D118E;NM_001135056.1,:D201E;NM_001064.2,NM_001135055.1||
TMED1	>chr19_10806771	C,A,4,4(het)	:D102Y;NM_006858.2||
TMEM106C	>chr12_46646023	C,G,1,6(het)	:D130E;NM_001143841.1,NM_001143842.1,NM_024056.3,NM_001143843.1||
TMEM155	>chr4_122901065	G,T,2,3(het)	:P76H;NM_152399.2||
TMEM183B	>chr3_151182813	G,A,3,3(het)	:R325W;NM_001079809.1||
TMEM220	>chr17_10559517	G,C,4,3(het)	:T154S;NM_001004313.1||
TMEM59L	>chr19_18590186	C,T,3,4(het)	:R262C;NM_012109.2||
TMEM62	>chr15_41213361	G,C,1,3(het)	:L24F;NM_024956.3||
TMEM79	>chr1_154522083	C,T,0,3(hom)	:R148C;NM_032323.2||
TMIGD2	>chr19_4243727	G,A,0,3(hom)	:P240S;NM_144615.1||
TMTC2	>chr12_81814152	A,G,4,5(het)	:Y360C;NM_152588.1||
TNFRSF10B	>chr8_22936200	T,C,9,6(het)	:I418V;NM_003842.4,:I389V;NM_147187.2||
TNFRSF17	>chr16_11967577	C,T,6,5(het)	:T52M;NM_001192.2||
TNIP3	>chr4_122297763	T,-,0,3(hom)	:D100fs;NM_001128843.1,NM_024873.4||
TNKS1BP1	>chr11_56834453	C,T,0,4(hom)	:G770R;NM_033396.2||
TPSD1	>chr16_1246349	-,C,2,5(het)	:A23fs;NM_012217.2||
TRIM40	>chr6_30213092	G,C,3,3(het)	:M101I;NM_138700.3||
TRIP12	>chr2_230369564	AA,-,13,12(het)	:I1193fs;NM_004238.1||
TRPM2	>chr21_44658222	C,G,1,6(het)	:H995D;NM_003307.3||
TRPM3	>chr9_72340960	T,A,5,7(het)	:N1477I;NM_024971.5,:N1480I;NM_206947.3,:N1490I;NM_206946.3,:N1618I;NM_001007471.2,:N1465I;NM_020952.4,:N1455I;NM_206944.3,:N1467I;NM_206945.3||
TRPM6	>chr9_76590702	A,C,5,5(het)	:C943G;NM_017662.4||
TTC16	>chr9_129528356	A,G,0,3(hom)	:E426G;NM_144965.1||
TTC18	>chr10_74728699	T,G,3,4(het)	:K565T;NM_145170.3||
TTC23	>chr15_97576704	T,G,8,6(het)	:Y126S;NM_001040655.1,NM_001040656.1,NM_001040659.1,NM_001040658.1,NM_022905.4,NM_001040660.1,NM_001040657.1||
TTC39B	>chr9_15165039	T,C,7,7(het)	:I580V;NM_152574.1||
TTLL12	>chr22_41899732	C,T,1,4(het)	:R425H;NM_015140.2||
TUBAL3	>chr10_5425724	G,A,1,7(het)	:P366L;NM_024803.1||
TXNDC8	>chr9_112136393	G,A,7,5(het)	:A18V;NM_001003936.2||
TYW1	>chr7_71816692	C,A,6,4(het)	:G462V;NM_018264.2||
TYW1B	>chr7_71816692	C,A,6,4(het)	:G236V;NM_001145441.1,:G398V;NM_001145440.1||
UBN1	>chr16_4860251	C,T,4,4(het)	:R407C;NM_016936.3,NM_001079514.1||	>chr16_4865045	C,T,6,5(het)	:S878L;NM_016936.3,NM_001079514.1||
UBR1	>chr15_41135902	T,C,0,20(hom)	:S405G;NM_174916.2||	>chr15_41024867	G,C,14,11(het)	:S1735R;NM_174916.2||
UEVLD	>chr11_18544486	A,C,1,7(het)	:I160M;NM_018314.3,NM_001040697.1||
USH1G	>chr17_70428138	T,C,3,8(het)	:K130E;NM_173477.2||	>chr17_70428102	C,T,4,9(het)	:E142K;NM_173477.2||
USP6	>chr17_5014887	A,G,0,8(hom)	:R1303G;NM_004505.2||
UTP23	>chr8_117853176	TCT,-,2,6(het)	:S222-;NM_032334.2||
VMO1	>chr17_4635635	G,A,3,4(het)	:S124L;NM_182566.2||
VN1R4	>chr19_58462576	G,A,2,4(het)	:A52V;NM_173857.2||
VPS13A	>chr9_79120045	G,A,5,6(het)	:R1490K;NM_033305.2,NM_015186.3,:R1451K;NM_001018037.1,NM_001018038.2||
VPS13C	>chr15_60002168	G,T,6,4(het)	:S2189Y;NM_017684.3,:S2232Y;NM_001018088.1,NM_018080.2,NM_020821.1||
VWF	>chr12_6008836	C,T,2,5(het)	:G967D;NM_000552.3||
WBP2NL	>chr22_40753015	G,A,5,8(het)	:G272R;NM_152613.2||
WDR76	>chr15_41936592	A,G,6,10(het)	:K450E;NM_024908.2||
YME1L1	>chr10_27476468	GC,-,4,3(het)	:LA102fs;NM_139312.1||
ZCCHC7	>chr9_37344794	-,A,3,3(het)	:E391fs;NM_032226.2||
ZFP112	>chr19_49525002	T,A,9,8(het)	:Y389F;NM_001083335.1,:Y383F;NM_013380.3||
ZNF177	>chr19_9353145	-,T,8,7(het)	:Q220fs;NM_003451.1||
ZNF222	>chr19_49228665	G,A,8,8(het)	:R373Q;NM_001129996.1,:R333Q;NM_013360.2||
ZNF260	>chr19_41697580	T,G,7,6(het)	:K134T;NM_001012756.1||
ZNF285A	>chr19_49583690	C,T,2,6(het)	:S186N;NM_152354.3||	>chr19_49583679	A,G,2,7(het)	:C190R;NM_152354.3||	>chr19_49583678	C,T,2,7(het)	:C190Y;NM_152354.3||
ZNF343	>chr20_2412752	G,C,6,5(het)	:I286M;NM_024325.4||
ZNF354A	>chr5_178072429	-,GGA,0,4(hom)	:S354SP;NM_005649.2||
ZNF419	>chr19_62696456	T,G,2,4(het)	:F241C;NM_001098491.1,:F240C;NM_024691.3,:F194C;NM_001098496.1,:F208C;NM_001098494.1,:F195C;NM_001098495.1,:F228C;NM_001098492.1,:F227C;NM_001098493.1||
ZNF462	>chr9_108732763	A,G,5,9(het)	:N1995S;NM_021224.4||
ZNF491	>chr19_11778175	G,T,4,3(het)	:C136F;NM_152356.3||	>chr19_11778219	C,T,4,7(het)	:R151*;NM_152356.3||
ZNF493	>chr19_21398511	-,C,0,3(hom)	:S276fs;NM_175910.6,:S404fs;NM_001076678.2||
ZNF544	>chr19_63465254	A,-,1,5(het)	:K491fs;NM_014480.2||
ZNF556	>chr19_2828813	C,T,11,9(het)	:P286L;NM_024967.1||
ZNF572	>chr8_126058613	A,T,4,8(het)	:S308C;NM_152412.2||
ZNF577	>chr19_57068267	G,A,10,8(het)	:S204L;NM_001135590.1,:S263L;NM_032679.2||
ZNF585B	>chr19_42369945	C,G,4,11(het)	:G112R;NM_152279.2||
ZNF609	>chr15_62749684	A,-,8,9(het)	:R354fs;NM_015042.1||
ZNF615	>chr19_57189645	A,G,5,6(het)	:F166L;NM_198480.2||	>chr19_57189557	T,C,7,8(het)	:Q195R;NM_198480.2||
ZNF619	>chr3_40503820	A,G,2,3(het)	:N312S;NM_001145082.1,:N256S;NM_173656.2,:N272S;NM_001145093.1,:N263S;NM_001145094.1,:N228S;NM_001145083.1||
ZNF620	>chr3_40533154	G,C,4,3(het)	:Q356H;NM_175888.2||
ZNF644	>chr1_91179363	T,C,1,5(het)	:N46D;NM_201269.1||
ZNF701	>chr19_57777888	A,G,6,5(het)	:K255R;NM_018260.1||
ZNF750	>chr17_78383147	C,T,3,4(het)	:R158Q;NM_024702.2||
ZNF77	>chr19_2887643	C,T,11,12(het)	:G64R;NM_021217.2||
ZNF780A	>chr19_45273014	T,C,4,6(het)	:K392R;NM_001142578.1,NM_001010880.2,:K393R;NM_001142577.1||
ZNF83	>chr19_57809208	C,A,5,7(het)	:R141I;NM_001105552.1,NM_001105551.1,NM_001105549.1,NM_001105550.1,NM_018300.3||
ZNF860	>chr3_32006057	C,T,0,3(hom)	:S161L;NM_001137674.1||
ZSCAN18	>chr19_63289423	G,C,3,5(het)	:D257E;NM_001145543.1,NM_023926.4,:D313E;NM_001145542.1,:D122E;NM_001145544.1||

## Sheet: a549_f40r3
ABCA3	>chr16_2287516	G,A,4,10(het)	:S693L;NM_001089.2||
ABCA9	>chr17_64558860	C,A,11,8(het)	:M2I;NM_080283.3||
ABCB1	>chr7_86971538	T,C,5,8(het)	:Y1267C;NM_000927.3||
ADAM8	>chr10_134933996	AT,-,3,6(het)	:H548fs;NM_001109.4||	>chr10_134933453	G,A,1,5(het)	:R601C;NM_001109.4||
ADAMDEC1	>chr8_24317492	C,T,5,5(het)	:T372M;NM_001145271.1,NM_001145272.1,:T451M;NM_014479.3||
ADAMTS12	>chr5_33585131	G,T,3,3(het)	:P1414T;NM_030955.2||
ADAMTS15	>chr11_129848516	C,T,0,8(hom)	:P815S;NM_139055.1||
ADAMTS7	>chr15_76841956	C,-,0,4(hom)	:G1583fs;NM_014272.3||
ADAMTSL3	>chr15_82442061	G,A,5,7(het)	:E893K;NM_207517.2||
ADSSL1	>chr14_104267275	A,C,0,3(hom)	:M1L;NM_199165.1||
AGTR1	>chr3_149941906	C,A,4,3(het)	:H132N;NM_004835.3,NM_031850.2,NM_009585.3,NM_000685.4,NM_032049.2||
AHNAK	>chr11_62051923	G,-,0,4(hom)	:T2181fs;NM_001620.1||
ALPK2	>chr18_54398132	C,A,2,9(het)	:G286C;NM_052947.3||
ANKRD57	>chr2_109730487	G,-,1,3(het)	:A378fs;NM_023016.3||
APAF1	>chr12_97584231	G,A,0,8(hom)	:D432N;NM_013229.2,:D443N;NM_181861.1,NM_181868.1,NM_001160.2||
APOL3	>chr22_34867721	C,T,0,16(hom)	:A157T;NM_014349.2,:A228T;NM_145640.2,NM_030644.1,:A28T;NM_145642.2,NM_145639.1,NM_145641.2||
AQP7	>chr9_33376167	G,C,9,6(het)	:Q145E;NM_001170.1||
ARHGAP21	>chr10_24929783	-,T,3,4(het)	:R977fs;NM_020824.3||
ARHGEF18	>chr19_7438545	C,T,0,5(hom)	:A806V;NM_015318.3,:A964V;NM_001130955.1||
ARL11	>chr13_49102976	C,T,0,7(hom)	:P131L;NM_138450.4||
ARL3	>chr10_104435723	T,-,4,4(het)	:E114fs;NM_004311.2||
ARPC1B	>chr7_98822273	G,T,2,4(het)	:V32L;NM_005720.2||
ATAD2	>chr8_124404406	A,G,3,3(het)	:C1362R;NM_014109.3||
BCAM	>chr19_50014156	C,T,7,5(het)	:S447L;NM_005581.3,NM_001013257.1||
BCCIP	>chr10_127502222	G,A,4,7(het)	:D36N;NM_078469.2,NM_078468.2,NM_016567.3||
BMPER	>chr7_33943426	A,G,7,5(het)	:N74D;NM_133468.3||
BRD3	>chr9_135895095	CCT,-,0,5(hom)	:K508-;NM_007371.3||
BTBD11	>chr12_106530738	C,A,0,9(hom)	:Q621K;NM_001018072.1,:Q158K;NM_001017523.1||
C13ORF18	>chr13_45831674	C,A,0,3(hom)	:D405Y;NM_025113.2||
C16ORF93	>chr16_30680095	G,A,4,4(het)	:P17L;NM_001014979.1||
C17ORF70	>chr17_77124474	-,G,0,3(hom)	:L545fs;NM_025161.4,:L696fs;NM_001109760.1||
C1D	>chr10_32840601	A,G,6,7(het)	:F21L;NM_006333.3,:I25T;NM_173177.2||
C20ORF72	>chr20_17916871	C,T,0,6(hom)	:T265I;NM_052865.2||
C2ORF67	>chr2_210598167	C,T,0,3(hom)	:E824K;NM_152519.2||
C4ORF40	>chr4_71059052	G,C,3,3(het)	:G165A;NM_214711.3||
C8ORF47	>chr8_99170683	G,A,10,12(het)	:V88I;NM_173549.1||
C8ORF58	>chr8_22515507	-,G,3,3(het)	:P246fs;NM_001013842.1||
C9ORF24	>chr9_34375757	C,T,0,6(hom)	:R53Q;NM_032596.3||
C9ORF66	>chr9_205228	C,G,0,3(hom)	:A57P;NM_152569.2||
CBL	>chr11_118661298	C,T,0,5(hom)	:R585C;NM_005188.2||
CBWD1	>chr9_68546653	A,G,0,6(hom)	:W100R;NM_018491.3,NM_001145356.1,:W64R;NM_001145355.1||
CBWD2	>chr9_68546653	A,G,0,6(hom)	:W100R;NM_172003.3||
CBWD3	>chr9_68546653	A,G,0,6(hom)	:W100R;NM_201453.2||
CBWD5	>chr9_68546653	A,G,0,6(hom)	:W100R;NM_001024916.2||
CBWD6	>chr9_68546653	A,G,0,6(hom)	:W100R;NM_001085457.1||
CDC27	>chr17_42587078	G,-,2,3(het)	:P306fs;NM_001256.3,NM_001114091.1||	>chr17_42587080	-,C,2,3(het)	:P305fs;NM_001256.3,NM_001114091.1||
CDH5	>chr16_64989928	-,T,3,6(het)	:L519fs;NM_001795.3||
CDON	>chr11_125376931	G,C,0,7(hom)	:T684S;NM_016952.4||
CDRT15	>chr17_13869004	C,T,2,3(het)	:A103V;NM_001007530.1||
CEP68	>chr2_65152834	T,A,3,3(het)	:F367Y;NM_015147.2||
CHST8	>chr19_38955405	A,T,6,16(het)	:Y291F;NM_022467.3,NM_001127896.1,NM_001127895.1||
CHSY3	>chr5_129548229	G,A,4,6(het)	:V499I;NM_175856.4||
CPNE6	>chr14_23616715	A,C,4,3(het)	:Q537P;NM_006032.2||
CPVL	>chr7_29098804	A,G,5,13(het)	:Y168H;NM_031311.3,NM_019029.2||
CRNKL1	>chr20_19981316	G,A,2,10(het)	:R52W;NM_016652.4||
CTNNA1	>chr5_138297549	G,T,9,6(het)	:E865*;NM_001903.2||
CUL9	>chr6_43261995	C,G,3,4(het)	:Q359E;NM_015089.2||
CYP46A1	>chr14_99242819	-,G,9,6(het)	:T176fs;NM_006668.1||
DCPS	>chr11_125679375	C,-,0,3(hom)	:L64fs;NM_014026.3||
DNAH5	>chr5_13921082	T,C,3,3(het)	:N1285S;NM_001369.2||
DYX1C1	>chr15_53510164	G,C,1,4(het)	:S420C;NM_130810.2||
EIF3A	>chr10_120791886	G,A,6,11(het)	:R1046W;NM_003750.2||
EMILIN2	>chr18_2881095	G,A,4,10(het)	:A324T;NM_032048.2||
EPDR1	>chr7_37926811	AGCAGGCAGTGGC,-,1,6(het)	:AAGSG36fs;NM_017549.3||
ESPNL	>chr2_238704051	C,T,0,3(hom)	:R653W;NM_194312.2||
ESRRB	>chr14_76018117	C,-,8,6(het)	:R174fs;NM_004452.3||
EXOSC8	>chr13_36478078	C,A,0,4(hom)	:P87H;NM_181503.2||
F12	>chr5_176762888	C,G,1,3(het)	:V502L;NM_000505.3||
F2R	>chr5_76064869	C,T,4,4(het)	:L355F;NM_001992.3||
FAM175B	>chr10_126509915	G,A,7,6(het)	:C224Y;NM_032182.3||
FAM46A	>chr6_82518494	GCCGAAGTCGCCGCC,-,1,7(het)	:GGDFG24-;NM_017633.2||
FAM82B	>chr8_87555661	TCT,-,3,5(het)	:E312-;NM_016033.2||
FBN3	>chr19_8058803	-,G,6,4(het)	:L2176fs;NM_032447.3||
FBXO4	>chr5_41969867	T,C,2,3(het)	:Y237H;NM_012176.2,NM_033484.2||
FCGBP	>chr19_45088178	G,T,14,12(het)	:S2354R;NM_003890.2||	>chr19_45084642	C,T,6,15(het)	:A2568T;NM_003890.2||	>chr19_45084437	G,A,10,14(het)	:P2636L;NM_003890.2||
FLG	>chr1_150552245	T,A,3,4(het)	:T581S;NM_002016.1||
FLG2	>chr1_150594638	A,-,8,6(het)	:S750fs;NM_001014342.2||
FLVCR1	>chr1_211103750	A,T,1,3(het)	:T267S;NM_014053.2||
FMNL1	>chr17_40674564	C,-,0,4(hom)	:P456fs;NM_005892.3||
FOXD4	>chr9_70107938	C,T,2,3(het)	:T84I;NM_207305.3||	>chr9_107367	-,C,0,3(hom)	:P252fs;NM_207305.3||
FOXD4L1	>chr9_70107938	C,T,2,3(het)	:A84V;NM_012184.4||	>chr9_107367	-,C,0,3(hom)	:P252fs;NM_012184.4||
FOXD4L3	>chr9_70107938	C,T,2,3(het)	:S84L;NM_199135.4||
FOXD4L6	>chr9_70107938	C,T,2,3(het)	:S84L;NM_001085476.1||
FSCN1	>chr7_5611594	C,T,2,5(het)	:A482V;NM_003088.2||
FSTL5	>chr4_162678843	A,C,1,3(het)	:C412G;NM_001128427.1,:C413G;NM_020116.3,NM_001128428.1||
FUS	>chr16_31108943	G,A,3,3(het)	:R383H;NM_004960.2||
GFAP	>chr17_40348068	G,A,1,7(het)	:R105W;NM_002055.3,NM_001131019.1||
GGTLC1	>chr20_23913995	A,T,5,5(het)	:V179E;NM_080920.2,NM_178312.2,NM_178311.2||
GIMAP1	>chr7_150048443	G,T,4,5(het)	:G140W;NM_130759.2||
GIT2	>chr12_108860617	T,-,6,6(het)	:K572fs;NM_014776.3,:K652fs;NM_057169.3,:K622fs;NM_001135214.1,:K574fs;NM_001135213.1,:K524fs;NM_057170.3||
GLE1	>chr9_130325741	C,T,0,12(hom)	:A231V;NM_001003722.1,NM_001499.2||
GNPTAB	>chr12_100682895	G,A,0,6(hom)	:T644I;NM_024312.3||
GPC2	>chr7_99606833	G,T,1,4(het)	:D492E;NM_152742.1||
GPR151	>chr5_145875587	G,A,10,8(het)	:R95*;NM_194251.2||
GPR85	>chr7_112510934	G,T,5,9(het)	:S360Y;NM_018970.6||
GRIA4	>chr11_105302805	A,C,6,4(het)	:E659A;NM_000829.3,NM_001077243.2||
GRM7	>chr3_7696745	C,T,3,5(het)	:Q821*;NM_000844.3,NM_181874.2||
GSTM1	>chr1_110033397	G,T,0,3(hom)	:R96L;NM_000561.3,NM_146421.2||
HCLS1	>chr3_122833400	C,T,3,6(het)	:V482I;NM_005335.4||
HERC2	>chr15_26148281	G,C,4,4(het)	:S1681R;NM_004667.4||
HIP1	>chr7_75030477	C,T,5,7(het)	:S277N;NM_005338.4||
HIPK3	>chr11_33325869	A,G,9,10(het)	:D713G;NM_005734.3,NM_001048200.1||
HIST1H2AJ	>chr6_27890270	C,G,3,6(het)	:K77N;NM_021066.2||
HLA-C	>chr6_31345991	-,G,0,4(hom)	:L291fs;NM_002117.4||
HNRNPM	>chr19_8426457	A,-,0,3(hom)	:K95fs;NM_005968.3,NM_031203.2||
HOXA11	>chr7_27188995	T,-,0,14(hom)	:E296fs;NM_005523.5||
HS6ST3	>chr13_96283247	G,T,0,13(hom)	:D404Y;NM_153456.2||
HSPG2	>chr1_22027940	G,A,0,3(hom)	:A4071V;NM_005529.5||
HTR3C	>chr3_185260644	C,T,0,5(hom)	:P385L;NM_130770.2||
HYDIN	>chr16_69778256	A,G,3,4(het)	:M15T;NM_032821.2,NM_017558.2||
IGFALS	>chr16_1781413	C,T,3,9(het)	:G336D;NM_004970.2||
IGHMBP2	>chr11_68463760	G,T,3,4(het)	:K990N;NM_002180.2||
INCA1	>chr17_4832900	C,G,3,4(het)	:E139D;NM_213726.1||
IP6K2	>chr3_48701174	T,G,0,12(hom)	:N273H;NM_001005909.1,NM_016291.2||
IRX1	>chr5_3652368	-,G,8,6(het)	:P103fs;NM_024337.3||
KCND2	>chr7_120173233	A,G,4,12(het)	:N544S;NM_012281.2||
KCNN3	>chr1_153061273	A,T,3,4(het)	:F316L;NM_002249.4,:F11L;NM_170782.1||
KCNT1	>chr9_137818074	G,A,0,3(hom)	:A1130T;NM_020822.2||
KEAP1	>chr19_10463581	C,A,0,6(hom)	:G333C;NM_203500.1,NM_012289.3||
KIAA0100	>chr17_23986579	C,T,4,17(het)	:R718H;NM_014680.2||
KIAA1919	>chr6_111694003	T,-,2,4(het)	:L182fs;NM_153369.2||	>chr6_111694005	-,T,2,4(het)	:L183fs;NM_153369.2||
KLF17	>chr1_44368976	CAA,-,0,4(hom)	:N378-;NM_173484.3||
KLK9	>chr19_56198807	C,T,7,9(het)	:A190T;NM_012315.1||
KRAS	>chr12_25289552	C,T,0,5(hom)	:G12S;NM_033360.2,NM_004985.3||
KRT37	>chr17_36832585	G,A,0,6(hom)	:Q235*;NM_003770.4||
KRTAP10-8	>chr21_44856845	T,G,0,6(hom)	:C134G;NM_198695.2||
KRTAP5-5	>chr11_1607756	G,-,1,4(het)	:G37fs;NM_001001480.2||	>chr11_1608191	A,-,0,4(hom)	:Y182fs;NM_001001480.2||
KRTAP9-3	>chr17_36642337	C,A,5,7(het)	:Q20K;NM_031962.2||
LAPTM4B	>chr8_98857363	-,GCTCCAGGCGAGGCGG,3,3(het)	:STLLKT75fs;NM_018407.4||
LILRB2	>chr19_59475472	A,C,2,3(het)	:V114G;NM_001080978.2,NM_005874.3||
LILRB3	>chr19_59418645	T,C,0,3(hom)	:T6A;NM_001081450.1,NM_006864.2||
LRP1	>chr12_55840996	G,A,0,12(hom)	:R678Q;NM_002332.2||
LRP2	>chr2_169845137	C,A,0,3(hom)	:R437I;NM_004525.2||
LRP5L	>chr22_24085942	C,G,0,9(hom)	:A40P;NM_182492.2,NM_001135772.1||
LUM	>chr12_90026292	A,G,0,20(hom)	:L199P;NM_002345.3||
MC2R	>chr18_13875033	C,G,7,5(het)	:G162A;NM_000529.2||
MED15	>chr22_19248884	T,-,4,9(het)	:F200fs;NM_001003891.1,NM_015889.3||
MEGF10	>chr5_126811189	T,C,2,3(het)	:Y924H;NM_032446.2||
MFSD4	>chr1_203815579	G,A,0,3(hom)	:R103H;NM_181644.4||
MKNK1	>chr1_46796893	-,C,0,3(hom)	:R406fs;NM_001135553.1,:R447fs;NM_003684.4||
MORN1	>chr1_2293860	G,T,0,3(hom)	:P222Q;NM_024848.1||
MPP2	>chr17_39312296	G,A,3,8(het)	:A452V;NM_005374.3||
MUC21	>chr6_31062708	G,C,4,3(het)	:E260D;NM_001010909.2||
MX1	>chr21_41733505	G,A,0,5(hom)	:A151T;NM_002462.3,NM_001144925.1||
MYH2	>chr17_10373261	C,A,1,4(het)	:K1100N;NM_001100112.1,NM_017534.5||
MYO9A	>chr15_69977006	T,A,2,5(het)	:N1631I;NM_006901.2||
NAMPT	>chr7_105689344	T,C,0,5(hom)	:K339E;NM_005746.2||
NCEH1	>chr3_173848528	-,G,0,3(hom)	:G102fs;NM_001146276.1,NM_020792.4||
NCOA4	>chr10_51255391	C,T,5,6(het)	:S511L;NM_001145260.1,NM_001145261.1,:S495L;NM_005437.3,NM_001145263.1,NM_001145262.1||	>chr10_51255229	G,A,4,4(het)	:G457E;NM_001145260.1,NM_001145261.1,:G441E;NM_005437.3,NM_001145263.1,NM_001145262.1||
NMNAT1	>chr1_9965166	C,A,5,4(het)	:D221E;NM_022787.3||
NRIP1	>chr21_15261219	A,G,0,5(hom)	:I389T;NM_003489.3||
NTSR1	>chr20_60811078	G,C,0,7(hom)	:G25A;NM_002531.2||
OGFR	>chr20_60915063	G,A,3,10(het)	:G551R;NM_007346.2||	>chr20_60915387	G,-,0,6(hom)	:E659fs;NM_007346.2||
OR10A6	>chr11_7906283	A,G,7,11(het)	:F168S;NM_001004461.1||
OR10V1	>chr11_59237695	G,T,5,5(het)	:A67E;NM_001005324.1||
OR11H1	>chr14_19251525	T,C,6,7(het)	:T131A;NM_001005239.1||
OR11H12	>chr14_19251525	T,C,6,7(het)	:T131A;NM_001013354.1||
OR2T2	>chr1_246868233	G,A,0,4(hom)	:A317V;NM_001004136.1||	>chr1_246868234	C,T,0,4(hom)	:V317M;NM_001004136.1||	>chr1_246868215	C,T,0,4(hom)	:R323K;NM_001004136.1||	>chr1_246868230	-,CA,0,4(hom)	:T318fs;NM_001004136.1||
OR2T27	>chr1_246880165	G,A,0,3(hom)	:S215L;NM_001001824.1||	>chr1_246671688	C,T,1,4(het)	:H195Y;NM_001001824.1||
OR2T35	>chr1_246868233	G,A,0,4(hom)	:A317V;NM_001001827.1||	>chr1_246868234	C,T,0,4(hom)	:A317T;NM_001001827.1||	>chr1_246868215	C,T,0,4(hom)	:G323D;NM_001001827.1||	>chr1_246868230	-,CA,0,4(hom)	:T318fs;NM_001001827.1||
OR2W3	>chr1_246125978	CCT,-,5,5(het)	:S156-;NM_001001957.2||
OR4C3	>chr11_48303492	G,C,10,7(het)	:V142L;NM_001004702.1||
OR4F15	>chr15_100176726	G,A,6,11(het)	:A272T;NM_001001674.1||
OR52H1	>chr11_5522591	C,A,10,12(het)	:G247C;NM_001005289.1||
OR5B17	>chr11_57883019	G,T,3,3(het)	:L34I;NM_001005489.1||
OR5P2	>chr11_7774963	-,TGGTTACCAGGTAGATGCATA,2,6(het)	:VILFMIIL36YASTW*P;NM_153444.1||	>chr11_7774428	C,G,7,11(het)	:C213S;NM_153444.1||
OR9Q2	>chr11_57714614	C,T,3,11(het)	:P26S;NM_001005283.1||
P4HA3	>chr11_73674958	T,C,2,3(het)	:D299G;NM_182904.3||
PAF1	>chr19_44568875	-,CTTCTCCT,3,8(het)	:DEEQ398fs;NM_019088.2||
PAK6	>chr15_38351763	-,C,0,3(hom)	:L302fs;NM_020168.4,NM_001128628.1,NM_001128629.1||
PCDHB5	>chr5_140497295	C,T,0,3(hom)	:L699F;NM_015669.2||
PCDHB6	>chr5_140511884	A,G,3,4(het)	:E621G;NM_018939.2||
PCK1	>chr20_55572723	C,A,0,9(hom)	:Q352K;NM_002591.3||
PCNT	>chr21_46672069	C,-,3,3(het)	:L2476fs;NM_006031.5||	>chr21_46578952	G,A,12,11(het)	:V161I;NM_006031.5||
PCNX	>chr14_70645204	GT,-,6,4(het)	:GF2145fs;NM_014982.2||
PDE4DIP	>chr1_143727234	G,T,2,3(het)	:L142I;NM_022359.4||
PDHX	>chr11_34894577	A,G,4,4(het)	:E28G;NM_001135024.1||
PDZD8	>chr10_119124605	C,T,0,3(hom)	:G42S;NM_173791.3||
PFN1	>chr17_4790706	G,-,0,8(hom)	:A96fs;NM_005022.2||
PGBD5	>chr1_228539560	C,T,2,3(het)	:R361Q;NM_024554.2||
PHF1	>chr6_33488176	A,-,0,6(hom)	:K53fs;NM_002636.4,NM_024165.2||
PHLDA1	>chr12_74710863	G,-,9,7(het)	:S309fs;NM_007350.3||
PKD1L1	>chr7_47845574	G,A,6,6(het)	:R1922W;NM_138295.2||
PLBD1	>chr12_14586448	G,A,0,18(hom)	:T127M;NM_024829.5||
PLCD1	>chr3_38026215	G,A,2,3(het)	:S460L;NM_006225.3||
PLEKHG5	>chr1_6454176	C,T,0,5(hom)	:A414T;NM_001042664.1,:A470T;NM_001042663.1,NM_020631.3,NM_001042665.1,:A491T;NM_198681.2||
PLEKHG7	>chr12_91659485	T,-,6,4(het)	:S63fs;NM_001004330.2||
PLEKHH3	>chr17_38077079	G,A,9,6(het)	:S367L;NM_024927.4||
PLEKHM1	>chr17_40886987	A,C,4,3(het)	:F672V;NM_014798.2||
PMPCB	>chr7_102726345	G,A,4,6(het)	:S65N;NM_004279.2||
PODXL	>chr7_130891595	-,GCGACG,4,5(het)	:LPS23RR;NM_005397.3,NM_001018111.2||
POM121C	>chr7_74891435	G,A,4,3(het)	:S294L;NM_001099415.1||
POU5F1B	>chr8_128497877	A,C,5,5(het)	:K195T;NM_001159542.1||
PRAMEF15	>chr1_12862063	G,C,0,10(hom)	:N443K;NM_001098376.2||
PRAMEF4	>chr1_12862063	G,C,0,10(hom)	:N443K;NM_001009611.2||
PRAMEF9	>chr1_12862063	G,C,0,10(hom)	:N443K;NM_001010890.1||
PRDM7	>chr16_88652304	C,A,1,3(het)	:E158*;NM_052996.2,:R458I;NM_001098173.1||
PRR15	>chr7_29572841	C,A,1,3(het)	:P124H;NM_175887.2||
PTGIR	>chr19_51816543	-,G,1,4(het)	:D332fs;NM_000960.3||
PTPRN2	>chr7_157652443	G,A,3,5(het)	:A284V;NM_002847.3,NM_130843.2,:A267V;NM_130842.2||
PYCRL	>chr8_144759428	T,G,5,11(het)	:K209Q;NM_023078.2||
PYHIN1	>chr1_157210107	G,A,2,3(het)	:R460K;NM_198928.3,:R469K;NM_152501.3||
QRICH2	>chr17_71800764	G,C,8,25(het)	:Q381E;NM_032134.1||
RACGAP1	>chr12_48674501	T,G,10,7(het)	:H368P;NM_001126103.1,NM_001126104.1,NM_013277.3||
RALY	>chr20_32128578	G,A,0,5(hom)	:G248S;NM_016732.1,:G232S;NM_007367.2||
RBM24	>chr6_17390984	G,A,3,3(het)	:M2I;NM_153020.2||
RNF133	>chr7_122125307	A,G,2,6(het)	:L301P;NM_139175.1||
RNF213	>chr17_75964705	G,A,2,10(het)	:A2472T;NM_020914.3||
RSPH1	>chr21_42769212	C,T,0,7(hom)	:G248R;NM_080860.2||
RYR1	>chr19_43671784	-,G,9,6(het)	:K1892fs;NM_000540.2,NM_001042723.1||	>chr19_43671780	-,A,9,6(het)	:E1891fs;NM_000540.2,NM_001042723.1||	>chr19_43671773	T,-,9,6(het)	:D1889fs;NM_000540.2,NM_001042723.1||	>chr19_43671777	-,A,9,6(het)	:E1890fs;NM_000540.2,NM_001042723.1||
SAMD9L	>chr7_92598736	CT,A,2,6(het)	:A1495fs;NM_152703.2||
SARM1	>chr17_23732680	-,G,0,10(hom)	:L268fs;NM_015077.2||
SCTR	>chr2_119914254	A,G,0,6(hom)	:F411S;NM_002980.2||
SERAC1	>chr6_158491599	A,T,0,3(hom)	:F47I;NM_032861.3||
SERPINB2	>chr18_59715313	-,G,2,4(het)	:A100fs;NM_001143818.1,NM_002575.2||
SGK196	>chr8_43096630	A,-,7,5(het)	:Y169fs;NM_032237.3||
SIPA1	>chr11_65174632	C,T,1,5(het)	:A1000V;NM_153253.29,NM_006747.3||
SIRT7	>chr17_77465512	C,T,7,11(het)	:E256K;NM_016538.1||
SLC16A6	>chr17_63777000	G,-,3,3(het)	:L469fs;NM_004694.3||
SLC20A2	>chr8_42413749	C,T,15,11(het)	:A480T;NM_006749.3||
SLC39A13	>chr11_47390149	C,T,8,7(het)	:T133M;NM_001128225.1,NM_152264.3||
SLC6A20	>chr3_45779567	-,G,3,3(het)	:G399fs;NM_022405.3,:G436fs;NM_020208.3||
SLCO4C1	>chr5_101659660	T,C,2,3(het)	:N69S;NM_180991.4||
SMAD3	>chr15_65260704	G,-,2,4(het)	:V139fs;NM_001145102.1,:V244fs;NM_005902.3,:V49fs;NM_001145104.1,:V200fs;NM_001145103.1||
SMARCA4	>chr19_10982117	GCAGTCCTACTATGCCGTGGCCC,-,0,4(hom)	:LQSYYAVAH729fs;NM_001128849.1,NM_001128845.1,NM_001128847.1,NM_001128844.1,NM_001128846.1,NM_001128848.1,NM_003072.3||
SMO	>chr7_128632747	G,A,0,11(hom)	:V270I;NM_005631.3||
SPTBN1	>chr2_54723758	C,A,12,8(het)	:D1319E;NM_178313.2,:D1332E;NM_003128.2||
SSFA2	>chr2_182489149	-,C,3,3(het)	:L846fs;NM_006751.5,NM_001130445.1||
ST8SIA3	>chr18_53175177	AT,-,4,4(het)	:N113fs;NM_015879.2||
SUFU	>chr10_104367111	C,T,7,7(het)	:T411M;NM_016169.2||
SUSD1	>chr9_113865120	C,T,0,6(hom)	:E590K;NM_022486.3||
TACC3	>chr4_1699593	AGAATGCAAAGCGGAGACTCCGCACGGAGCCGAGGA,-,0,6(hom)	:EECKAETPHGAE223-;NM_006342.1||
TAS2R1	>chr5_9682391	A,G,1,4(het)	:F252L;NM_019599.2||
TBC1D21	>chr15_71961117	G,A,0,3(hom)	:R83Q;NM_153356.1||
TCEA2	>chr20_62172312	G,T,7,8(het)	:E234D;NM_003195.4,:E207D;NM_198723.1||
THAP2	>chr12_70356776	GTT,-,0,6(hom)	:C103-;NM_031435.2||
TIAM2	>chr6_155492362	G,A,5,6(het)	:G105S;NM_012454.3||
TMC7	>chr16_18966062	A,G,4,3(het)	:Y577C;NM_024847.3||
TMEM30B	>chr14_60817347	G,A,1,5(het)	:P91L;NM_001017970.2||
TNFRSF10C	>chr8_23030271	-,A,0,19(hom)	:G188fs;NM_003841.2||
TPRX1	>chr19_52997398	G,A,1,3(het)	:P228S;NM_198479.2||
TPSD1	>chr16_1246349	G,-,0,4(hom)	:A23fs;NM_012217.2||
TPSG1	>chr16_1212751	G,A,1,5(het)	:S138F;NM_012467.3||
TPTE	>chr21_9964794	G,A,0,6(hom)	:R184W;NM_199260.2,:R222W;NM_199261.2,:R204W;NM_199259.2||
TRPM2	>chr21_44643686	G,T,0,8(hom)	:K715N;NM_003307.3||
TRUB1	>chr10_116725059	G,T,10,8(het)	:Q328H;NM_139169.4||
TSEN54	>chr17_71029923	A,C,1,3(het)	:Q389P;NM_207346.2||
UBQLN3	>chr11_5485440	C,T,4,8(het)	:G642E;NM_017481.2||
VCL	>chr10_75519949	G,C,4,5(het)	:D447H;NM_014000.2,NM_003373.3||
WAPAL	>chr10_88250064	G,A,3,11(het)	:Q306*;NM_015045.2||
YARS	>chr1_33018427	C,-,4,4(het)	:V394fs;NM_003680.3||
ZACN	>chr17_71590241	T,-,4,4(het)	:V384fs;NM_180990.3||
ZAP70	>chr2_97717550	T,C,2,3(het)	:I35T;NM_207519.1,:I342T;NM_001079.3||
ZBTB17	>chr1_16141647	C,T,0,5(hom)	:E668K;NM_003443.2||
ZNF135	>chr19_63270617	G,A,4,3(het)	:R330Q;NM_003436.3||
ZNF14	>chr19_19683760	C,A,0,4(hom)	:E444*;NM_021030.2||
ZNF16	>chr8_146127908	C,G,10,10(het)	:A357P;NM_006958.2,NM_001029976.2||
ZNF18	>chr17_11835153	G,A,6,8(het)	:P147L;NM_144680.2||
ZNF22	>chr10_44819297	AG,-,5,9(het)	:R159fs;NM_006963.4||
ZNF322A	>chr6_26746396	G,A,2,6(het)	:A122V;NM_024639.3||
ZNF322B	>chr6_26746396	G,A,2,6(het)	:A122V;NM_199005.1||
ZNF417	>chr19_63119563	G,C,5,4(het)	:T10S;NM_152475.2||
ZNF710	>chr15_88411938	C,G,1,5(het)	:P189A;NM_198526.2||
ZNF749	>chr19_62648096	G,T,2,3(het)	:G590W;NM_001023561.2||
ZNF773	>chr19_62709568	-,G,3,8(het)	:A98fs;NM_198542.1||
ZNF784	>chr19_60825363	C,T,2,3(het)	:E180K;NM_203374.1||

## Sheet: colo205_f40r3
ABCA4	>chr1_94315856	C,T,0,4(hom)	:R511H;NM_000350.2||
ABCB6	>chr2_219790748	C,T,1,5(het)	:R192Q;NM_005689.1||
ABCG5	>chr2_43918507	C,T,6,9(het)	:G79R;NM_022436.2||
ABR	>chr17_958964	G,A,0,5(hom)	:T32I;NM_001092.3||
ACRBP	>chr12_6625962	G,T,0,3(hom)	:S102Y;NM_032489.2||
ACSBG1	>chr15_76253092	C,G,3,5(het)	:E663Q;NM_015162.3||
ACSF3	>chr16_87748016	A,G,3,4(het)	:Y544C;NM_001127214.1,NM_174917.2||
ACTL6B	>chr7_100085597	G,C,1,6(het)	:A156G;NM_016188.4||
ACTRT2	>chr1_2928273	AAG,-,0,12(hom)	:K55-;NM_080431.4||
ADAM20	>chr14_70059751	C,T,29,19(het)	:D543N;NM_003814.4||
ADAMTS14	>chr10_72181892	C,T,1,4(het)	:R881*;NM_139155.2,:R878*;NM_080722.3||
ADRBK1	>chr11_66807274	-,C,0,3(hom)	:G443fs;NM_001619.3||
AFF4	>chr5_132260548	T,G,2,7(het)	:Q558P;NM_014423.3||
AGAP11	>chr10_88759283	C,G,3,5(het)	:R432G;NM_133447.1||
AGAP4	>chr10_47199170	G,A,0,3(hom)	:R408Q;NM_133446.2||
AGAP5	>chr10_47199170	G,A,0,3(hom)	:R431Q;NM_001144000.1||
AGAP7	>chr10_47199170	G,A,0,3(hom)	:R408Q;NM_001077685.1||
AGAP8	>chr10_47199170	G,A,0,3(hom)	:R408Q;NM_001077686.1||
AHCTF1	>chr1_245083152	C,T,3,6(het)	:R1476H;NM_015446.3||
AHNAK	>chr11_62053168	C,A,4,3(het)	:G1766V;NM_001620.1||
AHR	>chr7_17345250	C,T,2,6(het)	:P426S;NM_001621.4||
AKR7L	>chr1_19467781	A,G,1,11(hom)	:F236L;NM_201252.3,:L170P;NM_001145289.1||
ALG2	>chr9_101023981	C,G,1,6(het)	:G6A;NM_033087.3||
ANKHD1	>chr5_139888726	T,-,7,5(het)	:L2004fs;NM_017747.1||
ANKHD1-EIF4EBP3	>chr5_139888726	T,-,7,5(het)	:L2004fs;NM_020690.4||
ANKRD20A1	>chr9_67516706	G,C,1,3(het)	:G5A;NM_032250.3||	>chr9_67516749	C,A,0,4(hom)	:D20E;NM_032250.3||	>chr9_67516835	A,G,3,3(het)	:E48G;NM_032250.3||	>chr9_44017041	T,A,1,3(het)	:D580V;NM_032250.3||
ANKRD20A2	>chr9_67516706	G,C,1,3(het)	:G5A;NM_001012421.1||	>chr9_67516749	C,A,0,4(hom)	:D20E;NM_001012421.1||	>chr9_67516835	A,G,3,3(het)	:E48G;NM_001012421.1||	>chr9_44017041	T,A,1,3(het)	:D580V;NM_001012421.1||
ANKRD20A3	>chr9_67516706	G,C,1,3(het)	:G5A;NM_001012419.1||	>chr9_67516749	C,A,0,4(hom)	:D20E;NM_001012419.1||	>chr9_67516835	A,G,3,3(het)	:E48G;NM_001012419.1||	>chr9_44017041	T,A,1,3(het)	:Y580F;NM_001012419.1||
ANKRD20A4	>chr9_67516706	G,C,1,3(het)	:G5A;NM_001098805.1||	>chr9_67516749	C,A,0,4(hom)	:D20E;NM_001098805.1||	>chr9_67516835	A,G,3,3(het)	:E48G;NM_001098805.1||	>chr9_44017041	T,A,1,3(het)	:D580V;NM_001098805.1||
ANKRD36B	>chr2_95881245	A,G,3,3(het)	:V1321A;NM_025190.3||
AQP11	>chr11_76979119	A,C,2,6(het)	:Q145P;NM_173039.1||	>chr11_76979120	G,T,1,7(het)	:Q146H;NM_173039.1||
AQP12A	>chr2_241270612	C,G,2,3(het)	:E94Q;NM_198998.1||
AQP12B	>chr2_241270612	C,G,2,3(het)	:E106Q;NM_001102467.1||	>chr2_241280338	C,T,3,6(het)	:P112L;NM_001102467.1||
AQP7	>chr9_33376144	GAC,AAA,6,4(het)	:V152F;NM_001170.1||
ASTN2	>chr9_119016679	C,T,2,10(het)	:R265Q;NM_014010.3,NM_198186.2,NM_198187.2||
BCAR1	>chr16_73826547	C,T,3,5(het)	:R584Q;NM_014567.2||
BTBD12	>chr16_3596626	G,A,4,3(het)	:R204C;NM_032444.2||
C11ORF2	>chr11_64632730	G,A,1,3(het)	:R404H;NM_013265.2||
C11ORF65	>chr11_107783071	C,T,2,3(het)	:A64T;NM_152587.3||
C12ORF26	>chr12_81276674	T,G,3,4(het)	:S67A;NM_032230.1||	>chr12_81276690	T,G,3,4(het)	:L72R;NM_032230.1||
C14ORF115	>chr14_73894224	G,-,0,3(hom)	:V329fs;NM_018228.2||
C14ORF39	>chr14_60020262	T,C,2,3(het)	:K45E;NM_174978.2||
C17ORF97	>chr17_260717	AGGA,GG,1,3(het)	:RK90fs;NM_001013672.4||
C1ORF127	>chr1_10937752	A,G,4,5(het)	:I119T;NM_173507.1||
C7ORF36	>chr7_39578445	T,C,0,5(hom)	:L99S;NM_020192.2||
C8ORF85	>chr8_118019939	G,T,0,3(hom)	:Q93H;NM_001025357.2||
CCDC129	>chr7_31658795	G,A,0,10(hom)	:D988N;NM_194300.2||
CCDC144NL	>chr17_20710587	C,T,2,4(het)	:G146E;NM_001004306.1||	>chr17_20710594	C,A,2,4(het)	:A144S;NM_001004306.1||	>chr17_20710488	G,T,1,7(het)	:T179N;NM_001004306.1||	>chr17_20710458	G,A,1,7(het)	:P189L;NM_001004306.1||	>chr17_20710560	G,A,2,5(het)	:T155M;NM_001004306.1||	>chr17_20710491	G,T,1,7(het)	:S178*;NM_001004306.1||	>chr17_20710546	T,G,3,7(het)	:T160P;NM_001004306.1||	>chr17_20710595	C,G,2,4(het)	:Q144H;NM_001004306.1||
CCDC157	>chr22_29096757	A,G,1,9(hom)	:K288R;NM_001017437.2||
CCDC88A	>chr2_55453137	-,C,0,4(hom)	:E120fs;NM_001135597.1,NM_018084.4||
CCR6	>chr6_167469733	A,G,0,3(hom)	:S9G;NM_031409.3,NM_004367.5||
CD84	>chr1_158787402	T,-,7,5(het)	:N270fs;NM_003874.2||
CD8B	>chr2_86927363	C,T,2,3(het)	:V180I;NM_172099.2,NM_172101.2,NM_172213.2,NM_004931.3||
CDH26	>chr20_57993202	C,T,1,3(het)	:R219W;NM_177980.1||
CHGB	>chr20_5851620	G,A,5,7(het)	:R277Q;NM_001819.2||
CHIT1	>chr1_201453587	-,GCCCAGTCCCTAGACCATGGCCCC,2,5(het)	:A355AGPWSRDWA;NM_003465.2||
CHRNE	>chr17_4742890	C,G,0,14(hom)	:V468L;NM_000080.2||
CIDEA	>chr18_12264117	C,T,0,3(hom)	:S153L;NM_198289.2,:S119L;NM_001279.3||
CLDN18	>chr3_139232591	C,A,4,5(het)	:T235N;NM_001002026.2,NM_016369.3||
CLEC1A	>chr12_10115340	T,G,0,3(hom)	:R235S;NM_016511.2||
CLN5	>chr13_76464091	C,T,0,7(hom)	:R2C;NM_006493.2||
CRIP1	>chr14_105025865	G,-,0,3(hom)	:G69fs;NM_001311.4||
CRIPAK	>chr4_1378429	G,A,7,13(het)	:A44T;NM_175918.3||	>chr4_1378407	CACA,-,10,7(het)	:HT37fs;NM_175918.3||
CST9	>chr20_23534366	T,C,3,6(het)	:M46V;NM_001008693.2||
CTBP2	>chr10_126681624	T,A,3,4(het)	:I85F;NM_001083914.1,NM_001329.2,:I625F;NM_022802.2||	>chr10_126676595	C,T,5,5(het)	:V165M;NM_001083914.1,NM_001329.2,:V705M;NM_022802.2||	>chr10_126673233	C,T,2,6(het)	:G192E;NM_001083914.1,NM_001329.2,:G732E;NM_022802.2||	>chr10_126673227	G,T,3,5(het)	:A194E;NM_001083914.1,NM_001329.2,:A734E;NM_022802.2||	>chr10_126681567	TCC,CCT,4,3(het)	:R103Q;NM_001083914.1,NM_001329.2,:R643Q;NM_022802.2||	>chr10_126681595	C,A,4,3(het)	:K95N;NM_001083914.1,NM_001329.2,:K635N;NM_022802.2||	>chr10_126681650	G,A,3,3(het)	:A76V;NM_001083914.1,NM_001329.2,:A616V;NM_022802.2||	>chr10_126681542	T,G,3,3(het)	:D112A;NM_001083914.1,NM_001329.2,:D652A;NM_022802.2||	>chr10_126673234	C,G,2,6(het)	:G192R;NM_001083914.1,NM_001329.2,:G732R;NM_022802.2||
CTNNA3	>chr10_67532968	C,T,1,7(het)	:E644K;NM_001127384.1,NM_013266.2||
CTNS	>chr17_3510018	G,A,0,3(hom)	:D324N;NM_004937.2,NM_001031681.2||
CYP2F1	>chr19_46319854	G,C,1,3(het)	:Q267H;NM_000774.3||
DCP1B	>chr12_1932396	G,A,0,6(hom)	:A324V;NM_152640.3||
DDX31	>chr9_134515485	C,A,7,6(het)	:G338*;NM_138620.1,NM_022779.7||
DEM1	>chr1_40753833	-,G,1,3(het)	:R344fs;NM_022774.1||
DNAH5	>chr5_13847140	G,A,0,6(hom)	:R2639*;NM_001369.2||
DNMT3B	>chr20_30856809	G,A,11,8(het)	:V738M;NM_175850.1,:V746M;NM_006892.3,:V726M;NM_175848.1||
DTX2	>chr7_75949767	T,C,3,3(het)	:M92T;NM_020892.2,NM_001102595.1,NM_001102594.1,NM_001102596.1||
DUX4	>chr10_135341279	C,T,0,3(hom)	:P301S;NM_033178.2||
EIF2B4	>chr2_27443542	G,C,6,5(het)	:R305G;NM_015636.3,:R306G;NM_001034116.1,:R326G;NM_172195.3||
ELAVL4	>chr1_50383354	G,A,4,6(het)	:V50I;NM_001144774.1,NM_021952.3,:V53I;NM_001144777.1,:V67I;NM_001144775.1,NM_001144776.1||
ELP2	>chr18_32005064	A,-,0,3(hom)	:K756fs;NM_018255.1||
EP400	>chr12_131113077	-,CAGCAG,5,4(het)	:QQ2737QQ;NM_015409.3||
EPHA2	>chr1_16337392	C,T,3,6(het)	:R315Q;NM_004431.2||
EPHA8	>chr1_22794381	C,T,2,5(het)	:L559F;NM_020526.3||
ESCO2	>chr8_27701401	G,A,0,3(hom)	:R365K;NM_001017420.2||
EVPL	>chr17_71531275	C,T,0,6(hom)	:R85H;NM_001988.2||
FAHD2B	>chr2_97121074	G,A,3,6(het)	:R33W;NM_199336.1||
FAM46A	>chr6_82518509	-,GCCGAAGTCGCCGCC,0,4(hom)	:*25*AATSA;NM_017633.2||
FAM49B	>chr8_130933700	C,T,1,3(het)	:G175R;NM_016623.3||
FAT4	>chr4_126631023	G,T,2,4(het)	:K4533N;NM_024582.4||
FBXO48	>chr2_68545645	A,-,5,4(het)	:I46fs;NM_001024680.1||
FCGBP	>chr19_45084642	C,T,0,5(hom)	:A2568T;NM_003890.2||
FFAR3	>chr19_40541862	A,G,5,7(het)	:N77S;NM_005304.3||
FMNL1	>chr17_40674564	C,-,0,4(hom)	:P456fs;NM_005892.3||
FOXD4	>chr9_106800	C,G,4,3(het)	:*441Y;NM_207305.3||
FOXP2	>chr7_114057187	A,G,3,4(het)	:Q188R;NM_148898.2,:Q163R;NM_014491.2,:Q71R;NM_148899.2||	>chr7_114057168	C,T,3,4(het)	:Q182*;NM_148898.2,:Q157*;NM_014491.2,:Q65*;NM_148899.2||	>chr7_114057219	-,AAG,2,4(het)	:Q199K;NM_148898.2,:Q174K;NM_014491.2,:Q82K;NM_148899.2||	>chr7_114057213	C,T,2,4(het)	:Q197*;NM_148898.2,:Q172*;NM_014491.2,:Q80*;NM_148899.2||	>chr7_114057198	C,T,3,4(het)	:Q192*;NM_148898.2,:Q167*;NM_014491.2,:Q75*;NM_148899.2||	>chr7_114057192	C,T,3,4(het)	:Q190*;NM_148898.2,:Q165*;NM_014491.2,:Q73*;NM_148899.2||
FRG2C	>chr3_75797619	G,A,2,4(het)	:A196T;NM_001124759.1||	>chr3_75797530	A,G,0,5(hom)	:E166G;NM_001124759.1||	>chr3_75797533	T,A,2,3(het)	:V167D;NM_001124759.1||	>chr3_75797607	G,A,2,4(het)	:A192T;NM_001124759.1||
GBP3	>chr1_89251456	G,A,0,3(hom)	:R290C;NM_018284.2||
GHDC	>chr17_37595435	G,A,0,6(hom)	:R469C;NM_032484.4,:R430C;NM_001142622.1||
GSDMB	>chr17_35314598	G,C,1,7(het)	:S393C;NM_018530.2,:S402C;NM_001042471.1||
HAS3	>chr16_67700816	C,T,1,4(het)	:T6M;NM_005329.2,NM_138612.1||
HOXC4	>chr12_52734373	A,G,1,3(het)	:I134V;NM_153633.2,NM_014620.4||
HRCT1	>chr9_35896519	G,A,0,5(hom)	:V79I;NM_001039792.1||
HTR3C	>chr3_185260644	C,T,4,5(het)	:P385L;NM_130770.2||
HYAL1	>chr3_50314626	C,T,0,9(hom)	:G256R;NM_153282.1,:G74R;NM_153283.1,NM_153281.1,NM_007312.3,NM_033159.2||
ICAM5	>chr19_10265869	T,C,4,3(het)	:L622P;NM_003259.3||
IKZF3	>chr17_35198045	C,G,0,8(hom)	:G178A;NM_183228.1,:G234A;NM_183230.1,NM_012481.3||
IL1RL1	>chr2_102334646	-,G,0,13(hom)	:H502fs;NM_016232.4||
IPO11	>chr5_61843984	A,T,3,5(het)	:I28K;NM_001826.1||
IVL	>chr1_151149950	G,-,0,5(hom)	:G352fs;NM_005547.2||
KANK2	>chr19_11164836	T,C,2,4(het)	:Q307R;NM_015493.6||
KANK4	>chr1_62506687	C,A,6,5(het)	:K698N;NM_181712.4||
KCNE2	>chr21_34664694	G,A,3,4(het)	:R16Q;NM_172201.1||
KCNJ12	>chr17_21260379	G,A,4,3(het)	:E378K;NM_021012.4||
KCNN3	>chr1_153108868	A,T,0,4(hom)	:L66H;NM_002249.4||
KCNQ3	>chr8_133257013	C,T,4,3(het)	:G268S;NM_004519.2||
KCNS1	>chr20_43159964	G,A,3,3(het)	:S288L;NM_002251.3||
KIAA0408	>chr6_127809381	A,T,0,7(hom)	:N593K;NM_014702.4||
KIAA1324	>chr1_109506048	C,T,7,5(het)	:H55Y;NM_020775.3||
KIF18A	>chr11_28075885	T,G,2,3(het)	:Q63H;NM_031217.3||
KIF1B	>chr1_10286851	AG,-,5,4(het)	:KG1008fs;NM_183416.3||
KLF17	>chr1_44368976	CAA,-,2,3(het)	:N378-;NM_173484.3||
KRT37	>chr17_36832585	G,A,1,8(het)	:Q235*;NM_003770.4||
KRT6B	>chr12_51131841	C,T,4,3(het)	:G97R;NM_005555.3||
KRTAP19-3	>chr21_30785987	C,-,4,11(het)	:G54fs;NM_181609.3||
KRTAP4-7	>chr17_36494322	-,T,0,4(hom)	:S113fs;NM_033061.3||
LAD1	>chr1_199622628	CCA,-,1,4(het)	:L161-;NM_005558.3||
LAMA5	>chr20_60343519	T,G,4,6(het)	:K812T;NM_005560.3||
LCE4A	>chr1_150948308	-,TCTGGGGGCTGCTGTAGC,0,4(hom)	:SGGCGC45SGGCCS;NM_178356.2||
LMO7	>chr13_75313306	G,A,0,3(hom)	:A933T;NM_005358.5||
LOC653543	>chr10_135341194	C,G,0,3(hom)	:A272G;NM_001127387.1||
LOC653544	>chr10_135341194	C,G,0,3(hom)	:A272G;NM_001127388.1||
LOC653545	>chr10_135341194	C,G,0,3(hom)	:A272G;NM_001127389.1||
LOC728410	>chr10_135341194	C,G,0,3(hom)	:A272G;NM_001127386.1||
LOR	>chr1_151500758	G,A,0,3(hom)	:G237R;NM_000427.2||
LRIT2	>chr10_85974242	-,C,4,4(het)	:Q240fs;NM_001017924.2||
LRP4	>chr11_46874077	G,A,2,4(het)	:R373W;NM_002334.2||
LRRK2	>chr12_38984063	G,A,4,3(het)	:G1213S;NM_198578.3||
MAR6	>chr5_10479560	C,T,0,5(hom)	:A811V;NM_005885.2||
MAS1L	>chr6_29563657	A,G,2,3(het)	:M1T;NM_052967.1||
MED15	>chr22_19248884	T,-,4,6(het)	:F200fs;NM_001003891.1,NM_015889.3||
MEOX2	>chr7_15692349	GTGC,-,1,4(het)	:RG68fs;NM_005924.4||
MGAT4B	>chr5_179158550	G,T,5,9(het)	:P458T;NM_054013.3,:P443T;NM_014275.4||
MORN1	>chr1_2293860	G,T,2,5(het)	:P222Q;NM_024848.1||
MRGPRX1	>chr11_18912091	A,G,5,4(het)	:F273L;NM_147199.3||
MTMR6	>chr13_24739953	C,T,1,8(het)	:D90N;NM_004685.3||
MTOR	>chr1_11193534	G,A,3,4(het)	:P1193L;NM_004958.3||
MYBBP1A	>chr17_4404259	C,G,0,6(hom)	:D120H;NM_001105538.1,NM_014520.3||
MYCBP2	>chr13_76638578	T,C,0,8(hom)	:N2038S;NM_015057.3||
MYH8	>chr17_10245117	G,C,0,4(hom)	:D1076E;NM_002472.2||
NADK	>chr1_1674236	-,CTC,1,4(het)	:S438SR;NM_023018.3||
NAT8L	>chr4_2035489	C,T,3,5(het)	:T81M;NM_178557.2||
NDFIP2	>chr13_78953527	G,T,3,6(het)	:G63V;NM_001161407.1,NM_019080.2||
NEK9	>chr14_74660649	C,T,2,6(het)	:D84N;NM_033116.4||
NSFL1C	>chr20_1381683	G,A,6,6(het)	:R183C;NM_018839.3,:R214C;NM_016143.3,:R103C;NM_182483.1||
NTRK2	>chr9_86528331	G,A,1,5(het)	:A203T;NM_001007097.1,NM_001018066.2,NM_006180.3,NM_001018064.1,NM_001018065.2||
OR10X1	>chr1_156816045	G,A,0,7(hom)	:T90M;NM_001004477.1||
OR14J1	>chr6_29383242	C,T,2,6(het)	:S266L;NM_030946.1||
OR2L13	>chr1_246329448	G,C,8,6(het)	:V50L;NM_175911.2||
OR2T2	>chr1_246868233	G,A,0,7(hom)	:A317V;NM_001004136.1||	>chr1_246868234	C,T,0,7(hom)	:V317M;NM_001004136.1||	>chr1_246868215	C,T,0,7(hom)	:R323K;NM_001004136.1||	>chr1_246868230	-,CA,0,7(hom)	:T318fs;NM_001004136.1||
OR2T27	>chr1_246880165	G,A,6,4(het)	:S215L;NM_001001824.1||
OR2T35	>chr1_246868233	G,A,0,7(hom)	:A317V;NM_001001827.1||	>chr1_246868234	C,T,0,7(hom)	:A317T;NM_001001827.1||	>chr1_246868215	C,T,0,7(hom)	:G323D;NM_001001827.1||	>chr1_246868230	-,CA,0,7(hom)	:T318fs;NM_001001827.1||
OR2T8	>chr1_246151373	-,A,0,3(hom)	:L144fs;NM_001005522.1||
OR4C3	>chr11_48303939	C,T,4,3(het)	:P291S;NM_001004702.1||	>chr11_48303922	A,T,4,3(het)	:H285L;NM_001004702.1||	>chr11_48303720	T,C,7,5(het)	:Y218H;NM_001004702.1||	>chr11_48303537	AA,TG,6,6(het)	:N157C;NM_001004702.1||	>chr11_48303508	G,A,6,5(het)	:R147H;NM_001004702.1||	>chr11_48303706	C,G,8,6(het)	:A213G;NM_001004702.1||	>chr11_48303700	A,G,7,7(het)	:E211G;NM_001004702.1||
OR9G1	>chr11_56225028	A,C,11,9(het)	:M197L;NM_001005213.1||
PAX3	>chr2_222794220	G,A,2,7(het)	:S308L;NM_181460.2,NM_181458.2,NM_181461.2,:S307L;NM_001127366.1,NM_181457.2,NM_181459.2||
PAXIP1	>chr7_154391597	A,-,2,7(het)	:V416fs;NM_007349.3||	>chr7_154391583	G,-,0,9(hom)	:P421fs;NM_007349.3||
PCDH20	>chr13_60885705	A,-,6,4(het)	:C177fs;NM_022843.3||
PCDHA12	>chr5_140236583	G,A,11,10(het)	:V448M;NM_031864.1,NM_018903.2||
PCDHB15	>chr5_140606891	T,C,9,14(het)	:Y521H;NM_018935.2||
PCDHB16	>chr5_140543897	-,GCT,0,20(hom)	:F527A;NM_020957.1||
PCSK4	>chr19_1433080	C,A,0,3(hom)	:C649F;NM_017573.3||
PDE1C	>chr7_31879500	C,-,5,4(het)	:S180fs;NM_005020.1||
PDGFC	>chr4_157913308	A,-,0,3(hom)	:V228fs;NM_016205.1||
PGLYRP4	>chr1_151584420	A,G,1,3(het)	:C68R;NM_020393.2||
PHF17	>chr4_130012260	G,A,4,4(het)	:R641H;NM_199320.2||
PHOSPHO1	>chr17_44657376	G,C,0,3(hom)	:P37R;NM_001143804.1||
PI16	>chr6_37034930	A,G,0,5(hom)	:K68R;NM_153370.2||
PKD1L1	>chr7_47845574	G,A,1,3(het)	:R1922W;NM_138295.2||
PMS2	>chr7_5993412	C,G,2,3(het)	:E504Q;NM_000535.5||
POM121	>chr7_72051430	G,A,1,3(het)	:A723T;NM_172020.1||
POM121C	>chr7_72051430	G,A,1,3(het)	:A723T;NM_001099415.1||
PRAMEF1	>chr1_12776775	T,C,5,4(het)	:C138R;NM_023013.1||	>chr1_12776692	A,G,4,4(het)	:E110G;NM_023013.1||
PRAMEF15	>chr1_12864554	G,T,5,8(het)	:R195S;NM_001098376.2||
PRAMEF4	>chr1_12864554	G,T,5,8(het)	:R195S;NM_001009611.2||
PRAMEF9	>chr1_12864554	G,T,5,8(het)	:R195S;NM_001010890.1||
PRIC285	>chr20_61674107	C,T,1,6(het)	:D26N;NM_001037335.2||
PRKRA	>chr2_179009225	A,T,4,5(het)	:I226N;NM_003690.4,:I201N;NM_001139518.1,:I215N;NM_001139517.1||
PRRG2	>chr19_54785060	A,T,2,4(het)	:T177S;NM_000951.2||
PSG2	>chr19_48276951	C,G,2,4(het)	:G118R;NM_031246.2||	>chr19_48267745	C,T,1,3(het)	:R304H;NM_031246.2||
PTPN14	>chr1_212624742	T,G,3,5(het)	:H360P;NM_005401.3||
PYGB	>chr20_25219237	C,T,6,5(het)	:R650C;NM_002862.3||
PYGM	>chr11_64283705	T,C,4,3(het)	:K81R;NM_005609.2||
RACGAP1	>chr12_48674501	T,G,5,7(het)	:H368P;NM_001126103.1,NM_001126104.1,NM_013277.3||
RBM12	>chr20_33704175	-,GCCGGG,3,7(het)	:A830APA;NM_152838.2,NM_006047.4||
RGS11	>chr16_265036	G,A,2,3(het)	:P66S;NM_003834.1,:P87S;NM_183337.1||
RNASEL	>chr1_180822390	C,T,4,3(het)	:G59S;NM_021133.2||
RPP40	>chr6_4941575	G,A,3,3(het)	:T213M;NM_006638.2||
SACS	>chr13_22810386	G,A,6,14(het)	:R1877*;NM_014363.4||
SALL4	>chr20_49841392	C,T,4,4(het)	:S346N;NM_020436.3||
SARM1	>chr17_23732680	-,G,0,5(hom)	:L268fs;NM_015077.2||
SCNN1D	>chr1_1213233	G,-,0,3(hom)	:E375fs;NM_002978.2,:E441fs;NM_001130413.1||
SETDB1	>chr1_149182074	G,A,3,10(het)	:A266T;NM_001145415.1,NM_012432.3||
SH3TC1	>chr4_8280911	G,A,1,5(het)	:V864M;NM_018986.3||
SIGLEC12	>chr19_56696608	-,T,0,5(hom)	:F65fs;NM_053003.2||
SIX2	>chr2_45089614	T,-,6,5(het)	:E47fs;NM_016932.4||
SIX6	>chr14_60046254	G,A,2,4(het)	:E129K;NM_007374.2||
SLC11A1	>chr2_218959653	G,A,2,6(het)	:D149N;NM_000578.3||
SLC22A4	>chr5_131658432	G,C,12,9(het)	:R75P;NM_003059.2||
SLC35E2	>chr1_1656111	G,A,0,4(hom)	:R204W;NM_182838.1||
SLC5A9	>chr1_48480837	C,T,0,4(hom)	:A600V;NM_001011547.2,:A625V;NM_001135181.1||
SLC6A11	>chr3_10945945	C,T,0,5(hom)	:R431W;NM_014229.1||
SLC8A2	>chr19_52625445	A,-,3,3(het)	:F827fs;NM_015063.2||
SLFN13	>chr17_30792065	C,T,0,7(hom)	:E786K;NM_144682.5||
SNAPC4	>chr9_138412583	T,C,3,4(het)	:D40G;NM_003086.2||
SP4	>chr7_21434914	A,-,0,4(hom)	:K35fs;NM_003112.3||
SPATS1	>chr6_44437552	G,A,0,10(hom)	:G140E;NM_145026.2||
SPDYE1	>chr7_66389031	A,G,1,4(het)	:H334R;NM_175064.2||	>chr7_44013591	T,C,0,6(hom)	:C278R;NM_175064.2||
SPDYE5	>chr7_66389031	A,G,1,4(het)	:H335R;NM_001099435.2||	>chr7_44013591	T,C,0,6(hom)	:S279P;NM_001099435.2||
SPTBN4	>chr19_45748012	C,T,7,6(het)	:A214V;NM_025213.2,:A1538V;NM_020971.2||
STAB1	>chr3_52524527	C,T,0,5(hom)	:R1305W;NM_015136.2||
STAG3	>chr7_99636361	G,C,5,4(het)	:V632L;NM_012447.2||
STX11	>chr6_144550073	G,A,1,9(hom)	:E206K;NM_003764.3||
SUV420H1	>chr11_67682603	G,C,3,3(het)	:Q596E;NM_017635.3||
SV2C	>chr5_75505570	-,A,9,6(het)	NM_001089704.3||	>chr5_75505573	-,AT,9,6(het)	:65fs;NM_001089704.3||	>chr5_75505566	TTG,GTTT,9,6(het)	:66fs;NM_001089704.3||	>chr5_75505565	A,C,9,6(het)	:M67R;NM_001089704.3||
SYNE1	>chr6_152693012	C,T,0,4(hom)	:R4834Q;NM_182961.2,:R4763Q;NM_033071.2||	>chr6_152716157	C,A,0,4(hom)	:K3730N;NM_182961.2,:K3715N;NM_033071.2||
TAOK2	>chr16_29909760	C,T,2,6(het)	:A867V;NM_004783.2||
TBL3	>chr16_1965588	C,T,3,4(het)	:P288L;NM_006453.2||
TG	>chr8_133975237	A,T,2,4(het)	:K961M;NM_003235.4||
THBD	>chr20_22976695	C,T,5,10(het)	:G483S;NM_000361.2||
TLN2	>chr15_60795846	G,A,5,5(het)	:E887K;NM_015059.2||
TM4SF20	>chr2_227939189	G,A,2,9(het)	:L89F;NM_024795.3||
TMEM132D	>chr12_128751001	A,G,2,6(het)	:V92A;NM_133448.1||
TMEM149	>chr19_40923128	C,T,0,3(hom)	:C112Y;NM_024660.2||
TRAF3IP3	>chr1_208000104	C,T,1,6(het)	:R33C;NM_025228.1||
TRIM43	>chr2_97058763	C,A,1,4(het)	:W217C;NM_138800.1||
TRIP12	>chr2_230432353	-,T,0,4(hom)	:A94fs;NM_004238.1||
TRPC3	>chr4_123047908	G,A,1,6(het)	:T686I;NM_001130698.1,:T613I;NM_003305.2||
TSEN54	>chr17_71029923	A,C,0,11(hom)	:Q389P;NM_207346.2||
TTN	>chr2_179363691	T,A,2,4(het)	:S597C;NM_133379.2||
TUBGCP5	>chr15_20418368	T,C,1,3(het)	:L815S;NM_001102610.1,NM_052903.4||
UBR4	>chr1_19295727	TTC,-,3,7(het)	:E4465-;NM_020765.2||
UGT2B7	>chr4_69998928	-,C,0,4(hom)	:Y268fs;NM_001074.2||
USH2A	>chr1_214286464	G,T,4,7(het)	:T2086N;NM_206933.2||
USP36	>chr17_74343173	C,T,0,5(hom)	:E87K;NM_025090.3||
UST	>chr6_149327357	C,T,0,4(hom)	:R216C;NM_005715.2||
VPS13A	>chr9_79189398	TGA,-,1,3(het)	:D3090-;NM_015186.3||	>chr9_79175878	A,-,0,3(hom)	:I3024fs;NM_033305.2,NM_015186.3,:I2985fs;NM_001018037.1,NM_001018038.2||
VPS13B	>chr8_100949720	C,A,7,7(het)	:P3773Q;NM_017890.3,:P3748Q;NM_152564.3||
ZBTB7C	>chr18_43821403	T,A,0,3(hom)	:N25I;NM_001039360.1||
ZDHHC11	>chr5_893765	T,C,0,4(hom)	:D210G;NM_024786.2||
ZFHX3	>chr16_71379510	T,-,0,3(hom)	:Q3389fs;NM_006885.3||
ZFYVE27	>chr10_99509012	-,C,5,4(het)	:V394fs;NM_001002262.2,:V401fs;NM_144588.5,:V406fs;NM_001002261.2||
ZNF398	>chr7_148482237	G,A,3,5(het)	:V98M;NM_170686.2||
ZNF480	>chr19_57517571	G,T,0,3(hom)	:R419I;NM_144684.2||
ZNF518B	>chr4_10056253	A,T,2,3(het)	:H267Q;NM_053042.2||
ZNF536	>chr19_35731509	C,T,3,3(het)	:A1048V;NM_014717.1||
ZNF540	>chr19_42795025	C,A,1,3(het)	:A335D;NM_152606.2||
ZNF585B	>chr19_42368206	C,-,4,3(het)	:E692fs;NM_152279.2||
ZNF609	>chr15_62749684	A,-,0,12(hom)	:R354fs;NM_015042.1||
ZNF671	>chr19_62924551	T,G,4,8(het)	:K239Q;NM_024833.2||
ZNF687	>chr1_149528620	A,-,3,5(het)	:T872fs;NM_020832.1||
ZNF77	>chr19_2890335	-,C,3,3(het)	:Q25fs;NM_021217.2||
ZNF790	>chr19_42002580	A,T,3,3(het)	:L169Q;NM_206894.2||
ZNF804A	>chr2_185508906	G,A,0,3(hom)	:A180T;NM_194250.1||
ZNF827	>chr4_147043664	G,A,2,4(het)	:S66F;NM_178835.3||
ZSWIM4	>chr19_13795296	A,G,1,4(het)	:M616V;NM_023072.2||	>chr19_13800511	G,A,0,4(hom)	:R694H;NM_023072.2||

## Sheet: gtl16_f40r3
AARS	>chr16_68844679	A,-,0,3(hom)	:V905fs;NM_001605.2||
AATF	>chr17_32420801	C,T,0,8(hom)	:P431L;NM_012138.3||
ABCA10	>chr17_64702135	GACA,-,0,5(hom)	:GL443fs;NM_080282.3||	>chr17_64656790	GA,-,0,14(hom)	:P1504fs;NM_080282.3||
ABCB9	>chr12_121996550	T,G,0,3(hom)	:Y409S;NM_019624.3,NM_203444.2,NM_019625.3||
ABCC6	>chr16_16190331	-,G,4,3(het)	:V546fs;NM_001171.5||
ABCG8	>chr2_43958305	C,T,0,8(hom)	:L620F;NM_022437.2||
ACSL3	>chr2_223482101	ATTTTTA,TTTT,5,5(het)	:IFK123F*;NM_004457.3,NM_203372.1||	>chr2_223481747	G,A,3,7(het)	:V5M;NM_004457.3,NM_203372.1||
ACSM2A	>chr16_20471029	T,C,0,6(hom)	:T278A;NM_001010845.2||
ACSM2B	>chr16_20471029	T,C,0,6(hom)	:T278A;NM_001105069.1,NM_182617.3||
ACTL9	>chr19_8669943	A,-,0,3(hom)	:F37fs;NM_178525.3||
ADAM15	>chr1_153295074	C,A,5,4(het)	:L240M;NM_207191.1,NM_207197.1,NM_207195.1,NM_207194.1,NM_207196.1,NM_003815.3||
ADAM17	>chr2_9559764	G,A,1,9(hom)	:S546F;NM_003183.4||
ADAMTS5	>chr21_27237663	A,T,1,15(hom)	:L438I;NM_007038.3||
ADCY4	>chr14_23868964	C,T,2,3(het)	:D387N;NM_139247.2||
AHNAK	>chr11_62054023	T,C,4,5(het)	:K1481R;NM_001620.1||	>chr11_62053738	G,A,6,8(het)	:T1576M;NM_001620.1||	>chr11_62053111	T,C,2,9(het)	:D1785G;NM_001620.1||	>chr11_62053177	T,C,1,8(het)	:K1763R;NM_001620.1||
AKAP6	>chr14_32363156	T,C,12,8(het)	:I2129T;NM_004274.4||
ALDH1L1	>chr3_127348375	C,T,6,4(het)	:V357I;NM_012190.2||
ANKRD34B	>chr5_79890906	A,G,3,3(het)	:V230A;NM_001004441.2||
ANKRD36B	>chr2_95881245	A,G,1,4(het)	:V1321A;NM_025190.3||	>chr2_95881211	T,G,1,4(het)	:E1333D;NM_025190.3||	>chr2_95881198	A,G,1,3(het)	:F1337L;NM_025190.3||
ARCN1	>chr11_117960520	C,A,0,11(hom)	:R169S;NM_001142281.1,:R257S;NM_001655.4||
ARHGAP28	>chr18_6880538	G,T,4,5(het)	:R456L;NM_001010000.1,NM_030672.2||
ARHGEF11	>chr1_155181448	G,T,1,4(het)	:A953E;NM_014784.2,:A993E;NM_198236.1||
ARID2	>chr12_44532473	G,T,8,12(het)	:A1434S;NM_152641.2||
ATF1	>chr12_49494168	C,G,5,9(het)	:T146R;NM_005171.3||
ATG10	>chr5_81584206	G,A,2,4(het)	:V175I;NM_001131028.1,NM_031482.4||
ATP2A1	>chr16_28823017	G,C,0,4(hom)	:R999T;NM_173201.2||
ATP2B1	>chr12_88521785	C,T,0,3(hom)	:D895N;NM_001682.2,NM_001001323.1||
AUTS2	>chr7_69866022	G,C,5,7(het)	:V325L;NM_015570.2,NM_001127231.1||
B3GAT3	>chr11_62139778	G,A,2,3(het)	:R327W;NM_012200.2||
B4GALNT3	>chr12_533222	C,G,1,4(het)	:Y625*;NM_173593.3||
BAT2L2	>chr1_169768642	A,-,0,4(hom)	:K596fs;NM_015172.3||
BDKRB2	>chr14_95776981	T,A,5,7(het)	:L188Q;NM_000623.3||
BLID	>chr11_121491741	C,G,0,28(hom)	:G34R;NM_001001786.2||
BMS1	>chr10_42635699	G,A,0,3(hom)	:A864T;NM_014753.3||
BRCA1	>chr17_38476728	A,G,0,12(hom)	:S473P;NM_007304.2,NM_007299.3,:S433P;NM_007305.2,:S1530P;NM_007297.3,:S435P;NM_007303.2,:S1577P;NM_007294.3,:S1536P;NM_007302.2,:S1598P;NM_007300.3,NM_007296.2,NM_007295.2,NM_007298.3||
BRPF1	>chr3_9761701	C,T,3,6(het)	:A971V;NM_004634.2,:A977V;NM_001003694.1||
BTNL2	>chr6_32478905	G,A,0,5(hom)	:T165I;NM_019602.1||	>chr6_32470682	G,-,0,7(hom)	:P393fs;NM_019602.1||
C15ORF42	>chr15_87968662	G,A,0,19(hom)	:V1373I;NM_152259.3||
C16ORF63	>chr16_15874869	-,CTA,0,13(hom)	:L144LV;NM_144600.2||
C17ORF57	>chr17_42845171	T,C,0,8(hom)	:V771A;NM_152347.3||
C1ORF106	>chr1_199144600	G,A,0,3(hom)	:A232T;NM_001142569.1,:A317T;NM_018265.2||
C1ORF124	>chr1_229555164	G,A,0,8(hom)	:V302M;NM_032018.4||
C1ORF177	>chr1_55079920	G,TT,4,4(het)	:G410fs;NM_152607.2||	>chr1_55053278	G,A,2,6(het)	:C343Y;NM_152607.2,NM_001110533.1||
C1ORF186	>chr1_204406056	ATA,-,7,5(het)	:Y155-;NM_001007544.1||
C1ORF64	>chr1_16205072	G,A,1,3(het)	:G52R;NM_178840.2||
C22ORF29	>chr22_18219516	C,T,0,4(hom)	:R90Q;NM_024627.5||
C4ORF39	>chr4_166097779	G,-,0,4(hom)	:G52fs;NM_153027.1||
CAPN10	>chr2_241183237	C,T,2,4(het)	:P374L;NM_023083.2,NM_023085.2||
CBWD1	>chr9_111567	T,A,9,12(het)	:N363I;NM_018491.3,:N344I;NM_001145356.1,:N327I;NM_001145355.1||
CBWD2	>chr9_111567	T,A,9,12(het)	:N363I;NM_172003.3||
CBWD3	>chr9_111567	T,A,9,12(het)	:N363I;NM_201453.2||
CBWD5	>chr9_111567	T,A,9,12(het)	:N315I;NM_001024916.2||
CBWD6	>chr9_111567	T,A,9,12(het)	:N363I;NM_001085457.1||
CCDC102B	>chr18_64715494	G,C,0,3(hom)	:R371T;NM_024781.2,NM_001093729.1||
CCDC55	>chr17_25536010	G,A,0,10(hom)	:R290Q;NM_032141.2||
CCDC83	>chr11_85275019	G,T,0,8(hom)	:D158Y;NM_173556.3||
CCNL2	>chr1_1312599	G,A,1,4(het)	:P480S;NM_030937.4||
CCR9	>chr3_45917463	-,C,12,9(het)	:I48fs;NM_006641.2,:I60fs;NM_031200.1||
CD22	>chr19_40521082	T,C,2,3(het)	:I386T;NM_001771.2||
CDC27	>chr17_42569650	T,G,4,4(het)	:I594L;NM_001256.3,:I600L;NM_001114091.1||	>chr17_42569632	A,C,5,5(het)	:Y600D;NM_001256.3,:Y606D;NM_001114091.1||	>chr17_42569599	A,G,5,8(het)	:F611L;NM_001256.3,:F617L;NM_001114091.1||	>chr17_42569591	T,G,5,8(het)	:L614F;NM_001256.3,:L620F;NM_001114091.1||	>chr17_42569653	C,T,4,4(het)	:A593T;NM_001256.3,:A599T;NM_001114091.1||	>chr17_42569647	G,C,4,4(het)	:Q595E;NM_001256.3,:Q601E;NM_001114091.1||
CDH24	>chr14_22588971	C,T,7,8(het)	:R462H;NM_144985.3,:R500H;NM_022478.3||
CDSN	>chr6_31192013	C,T,0,3(hom)	:S453N;NM_001264.3||
CEACAM5	>chr19_46914066	G,A,1,6(het)	:G473R;NM_004363.2||
CELSR2	>chr1_109605382	A,G,3,8(het)	:Q1385R;NM_001408.2||
CENPB	>chr20_3713805	C,-,0,3(hom)	:L443fs;NM_001810.5||
CH25H	>chr10_90956669	G,T,3,3(het)	:L121M;NM_003956.3||
CHD6	>chr20_39483818	T,G,8,13(het)	:Q1624P;NM_032221.3||
CHDH	>chr3_53827110	C,T,6,8(het)	:D507N;NM_018397.3||
CHPF2	>chr7_150566090	C,T,4,6(het)	:A570V;NM_019015.1||
CHRNB1	>chr17_7300654	T,C,0,5(hom)	:M465T;NM_000747.2||
CHSY3	>chr5_129549339	C,T,0,4(hom)	:L869F;NM_175856.4||
CIDEB	>chr14_23846506	G,A,4,4(het)	:P33S;NM_014430.2||
CLEC5A	>chr7_141282159	G,T,0,8(hom)	:S90*;NM_013252.2||
COL4A1	>chr13_109626987	C,G,0,13(hom)	:Q986H;NM_001845.4||
COL6A3	>chr2_237945520	A,C,6,5(het)	:D687E;NM_057166.4,:D887E;NM_057164.4,:D1088E;NM_057165.4,NM_057167.3,:D1294E;NM_004369.3||
COL8A2	>chr1_36336364	G,A,0,3(hom)	:T502M;NM_005202.1||
CPEB2	>chr4_14677022	C,T,0,4(hom)	:R534C;NM_182646.1,:R564C;NM_182485.1||
CPS1	>chr2_211181509	C,A,5,5(het)	:S797Y;NM_001122633.1,:S340Y;NM_001122634.1,:S791Y;NM_001875.3||
CR2	>chr1_205725494	C,T,5,4(het)	:S1025F;NM_001877.3,:S1084F;NM_001006658.1||
CRYGN	>chr7_150766071	A,C,2,6(het)	:F72V;NM_144727.1||
CSMD3	>chr8_113767108	T,C,3,3(het)	:M729V;NM_198123.1,:M625V;NM_052900.2,:M689V;NM_198124.1||
CTBP2	>chr10_126676564	G,A,2,5(het)	:A175V;NM_001083914.1,NM_001329.2,:A715V;NM_022802.2||	>chr10_126681624	T,A,3,6(het)	:I85F;NM_001083914.1,NM_001329.2,:I625F;NM_022802.2||	>chr10_126676595	C,T,3,5(het)	:V165M;NM_001083914.1,NM_001329.2,:V705M;NM_022802.2||	>chr10_126676547	C,T,3,4(het)	:E181K;NM_001083914.1,NM_001329.2,:E721K;NM_022802.2||	>chr10_126676655	G,T,6,5(het)	:L145M;NM_001083914.1,NM_001329.2,:L685M;NM_022802.2||	>chr10_126676609	G,T,4,5(het)	:T160K;NM_001083914.1,NM_001329.2,:T700K;NM_022802.2||	>chr10_126681565	T,C,3,5(het)	:I105M;NM_001083914.1,NM_001329.2,:I645M;NM_022802.2||	>chr10_126676672	A,T,5,5(het)	:I139N;NM_001083914.1,NM_001329.2,:I679N;NM_022802.2||	>chr10_126676680	-,ATT,5,4(het)	:T138TI;NM_001083914.1,NM_001329.2,:T678TI;NM_022802.2||	>chr10_126676583	G,A,2,6(het)	:R169C;NM_001083914.1,NM_001329.2,:R709C;NM_022802.2||	>chr10_126681595	C,A,3,6(het)	:K95N;NM_001083914.1,NM_001329.2,:K635N;NM_022802.2||	>chr10_126681567	T,-,3,7(het)	:I104fs;NM_001083914.1,NM_001329.2,:I644fs;NM_022802.2||	>chr10_126676619	G,A,4,5(het)	:R157W;NM_001083914.1,NM_001329.2,:R697W;NM_022802.2||	>chr10_126681650	G,A,3,6(het)	:A76V;NM_001083914.1,NM_001329.2,:A616V;NM_022802.2||	>chr10_126681528	C,T,4,3(het)	:G117S;NM_001083914.1,NM_001329.2,:G657S;NM_022802.2||
CTSW	>chr11_65404300	A,T,2,3(het)	:I47F;NM_001335.3||
CYP51A1	>chr7_91591021	C,A,3,5(het)	:D285Y;NM_000786.3||
DAB2IP	>chr9_123584518	C,T,0,6(hom)	:R1040C;NM_138709.1||
DDIT4L	>chr4_101328111	C,T,0,7(hom)	:V110M;NM_145244.2||
DDX31	>chr9_134515485	C,A,7,5(het)	:G338*;NM_138620.1,NM_022779.7||
DEM1	>chr1_40753597	TG,-,2,5(het)	:V265fs;NM_022774.1||
DENND1B	>chr1_195747507	T,C,1,5(het)	:M577V;NM_001142795.1||
DGCR2	>chr22_17408643	C,T,0,5(hom)	:G442S;NM_005137.2||
DHRS1	>chr14_23831307	G,T,5,4(het)	:P193T;NM_138452.2||
DHX32	>chr10_127545691	C,T,5,6(het)	:G112S;NM_018180.2||
DMAP1	>chr1_44456680	C,G,3,13(het)	:D169E;NM_001034023.1,NM_019100.4,NM_001034024.1||
DMXL1	>chr5_118541775	G,A,1,4(het)	:A2358T;NM_005509.4||
DNAH12	>chr3_57469303	G,T,1,3(het)	:L183I;NM_198564.3,NM_178504.4||
DNAH2	>chr17_7677205	T,A,0,7(hom)	:V4357D;NM_020877.2||
DNAI2	>chr17_69819816	C,T,0,5(hom)	:A525V;NM_023036.3||
DNAJC5B	>chr8_67151600	G,T,0,6(hom)	:A91S;NM_033105.4||
DSG1	>chr18_27188278	T,A,4,4(het)	:D708E;NM_001942.2||
EDEM1	>chr3_5219678	G,A,2,3(het)	:D296N;NM_014674.2||
EGFR	>chr7_55236950	C,T,2,5(het)	:A1048V;NM_005228.3||
EIF3M	>chr11_32572007	A,C,7,5(het)	:M185L;NM_006360.3||
EME1	>chr17_45812721	G,C,0,8(hom)	:A466P;NM_152463.1||
EPDR1	>chr7_37926811	AGCAGGCAGTGGC,-,3,3(het)	:AAGSG36fs;NM_017549.3||
ERAP2	>chr5_96250660	T,G,5,9(het)	:S289A;NM_022350.3,NM_001130140.1||
ERMAP	>chr1_43081065	C,T,3,10(het)	:R335C;NM_018538.3,NM_001017922.1||
ESCO2	>chr8_27713001	A,G,0,8(hom)	:I508V;NM_001017420.2||
F13A1	>chr6_6142487	G,A,0,6(hom)	:A395V;NM_000129.3||
FAM129B	>chr9_129319076	G,A,0,4(hom)	:A285V;NM_022833.2,:A272V;NM_001035534.1||
FAM135B	>chr8_139233567	C,A,0,3(hom)	:S778I;NM_015912.3||
FAM154A	>chr9_18918312	C,G,0,6(hom)	:S388T;NM_153707.1||
FAM161B	>chr14_73481010	G,A,2,4(het)	:R236C;NM_152445.1||
FAM177A1	>chr14_34620007	T,C,1,5(het)	:M178T;NM_173607.3,:M155T;NM_001079519.1||
FAM179B	>chr14_44612279	C,T,8,8(het)	:P1643L;NM_015091.2||
FAM200A	>chr7_98982789	C,A,7,5(het)	:R393L;NM_145111.2||
FAM71A	>chr1_210864959	A,G,1,5(het)	:I40M;NM_153606.2||
FANCA	>chr16_88367287	G,A,0,10(hom)	:A636V;NM_000135.2||	>chr16_88376960	T,C,0,6(hom)	:T508A;NM_000135.2||
FIBIN	>chr11_26973121	C,G,3,13(het)	:L158V;NM_203371.1||
FLG	>chr1_150542773	C,T,1,3(het)	:R3738H;NM_002016.1||
FLG2	>chr1_150593467	C,T,0,10(hom)	:G1140D;NM_001014342.2||
FOLH1B	>chr11_89053440	G,A,10,10(het)	:R155K;NM_153696.2||
FOXR1	>chr11_118347864	C,T,0,5(hom)	:L5F;NM_181721.2||
FZD7	>chr2_202608544	A,G,6,8(het)	:E310G;NM_003507.1||
GANAB	>chr11_62154687	G,A,1,5(het)	:R472C;NM_198335.2,:R450C;NM_198334.1||
GAPVD1	>chr9_127156867	A,G,0,5(hom)	:N1255S;NM_015635.2||
GBP4	>chr1_89424661	C,-,0,6(hom)	:E551fs;NM_052941.3||
GCK	>chr7_44152714	T,A,6,4(het)	:M299L;NM_033507.1,:M297L;NM_033508.1,:M298L;NM_000162.3||
GFOD2	>chr16_66266936	C,T,0,15(hom)	:V261I;NM_030819.3||
GIGYF1	>chr7_100123412	C,T,0,3(hom)	:A66T;NM_022574.4||
GIMAP7	>chr7_149848603	A,C,0,5(hom)	:D203A;NM_153236.3||
GIMAP8	>chr7_149802098	G,A,0,3(hom)	:V250I;NM_175571.2||
GPR12	>chr13_26231576	C,T,5,5(het)	:S130N;NM_005288.3||
GPR162	>chr12_6806449	G,A,0,4(hom)	:R529Q;NM_019858.1,:R245Q;NM_014449.1||
GPR37L1	>chr1_200358957	C,-,0,3(hom)	:P82fs;NM_004767.3||	>chr1_200358984	-,A,0,3(hom)	:G91fs;NM_004767.3||
GPSM1	>chr9_138355306	C,-,0,5(hom)	:P415fs;NM_015597.4||
HIST1H1D	>chr6_26343098	C,T,0,4(hom)	:A15T;NM_005320.2||
HLA-DPA1	>chr6_33145559	-,G,0,13(hom)	:E62fs;NM_033554.2||
HLA-DQA2	>chr6_32821022	C,T,0,11(hom)	:T64M;NM_020056.3||
HNRNPCL1	>chr1_12830097	-,C,6,4(het)	:Q212fs;NM_001013631.1,NM_001136561.1||	>chr1_12830435	G,C,8,7(het)	:R99G;NM_001013631.1,NM_001136561.1||	>chr1_12830120	T,C,5,4(het)	:I204V;NM_001013631.1,NM_001136561.1||
HNRNPL	>chr19_44019876	T,C,2,5(het)	:M567V;NM_001533.2,:M434V;NM_001005335.1||
HYAL1	>chr3_50313051	G,A,3,4(het)	:T362M;NM_153282.1,:T210M;NM_153283.1,:T392M;NM_153281.1,NM_007312.3,:T133M;NM_153285.1,NM_033159.2||
IL20RA	>chr6_137379895	T,C,0,9(hom)	:I43V;NM_014432.2||
IL28A	>chr19_44451672	G,A,0,3(hom)	:R78H;NM_172138.1||
IL28B	>chr19_44451672	G,A,0,3(hom)	:R74H;NM_172139.2||
JPH1	>chr8_75312016	G,C,0,12(hom)	:T661S;NM_020647.2||
KCNJ12	>chr17_21260379	G,A,7,6(het)	:E378K;NM_021012.4||	>chr17_21260136	G,A,9,7(het)	:V297I;NM_021012.4||	>chr17_21260116	C,T,10,7(het)	:T290M;NM_021012.4||	>chr17_21260275	C,T,11,8(het)	:S343L;NM_021012.4||	>chr17_21260153	G,T,10,7(het)	:M303I;NM_021012.4||
KIAA0100	>chr17_23985695	G,A,4,9(het)	:R1013*;NM_014680.2||
KIAA0319	>chr6_24704091	A,T,0,3(hom)	:S264T;NM_014809.3||
KIAA0649	>chr9_137517906	G,A,0,7(hom)	:G577S;NM_014811.3||
KIAA1797	>chr9_20913696	C,G,0,5(hom)	:L964V;NM_017794.3||	>chr9_20779546	G,C,0,6(hom)	:G465A;NM_017794.3||
KIR2DL1	>chr19_59978608	G,A,4,3(het)	:D184N;NM_014218.2||	>chr19_59978581	C,A,5,4(het)	:P175T;NM_014218.2||
KIR2DL2	>chr19_59978608	G,A,4,3(het)	:D184N;NM_014219.2||	>chr19_59978581	C,A,5,4(het)	:P175T;NM_014219.2||
KIR2DS4	>chr19_60041076	G,A,0,3(hom)	:G102S;NM_012314.3||	>chr19_60041005	A,T,0,3(hom)	:D78V;NM_012314.3||
KIR3DL2	>chr19_60055294	C,T,3,3(het)	:R34W;NM_006737.2||	>chr19_60059123	G,A,0,3(hom)	:R298H;NM_006737.2||
KLHL17	>chr1_888405	A,G,3,3(het)	:T366A;NM_198317.1||
KLHL24	>chr3_184851428	A,C,4,14(het)	:D197A;NM_017644.3||
KRT32	>chr17_36869959	C,T,0,3(hom)	:V426M;NM_002278.3||
KRT37	>chr17_36832585	G,A,0,8(hom)	:Q235*;NM_003770.4||
KRT6A	>chr12_51171752	T,G,3,4(het)	:E193D;NM_005554.3||
KRT7	>chr12_50928785	G,A,3,3(het)	:A462T;NM_005556.3||
KRTAP10-10	>chr21_44881845	AG,CC,1,3(het)	:E28A;NM_181688.1||	>chr21_44881850	T,A,0,4(hom)	:C30S;NM_181688.1||
KRTAP27-1	>chr21_30631574	C,T,1,12(hom)	:C95Y;NM_001077711.1||
KRTAP9-3	>chr17_36642337	C,A,0,6(hom)	:Q20K;NM_031962.2||
L3MBTL4	>chr18_6205754	TA,-,4,3(het)	:F*289fs;NM_173464.3||
LAX1	>chr1_202010143	G,C,4,6(het)	:S303T;NM_017773.3,:S287T;NM_001136190.1||
LDLRAD3	>chr11_36014230	G,C,0,5(hom)	:E17D;NM_174902.2||
LGALS9B	>chr17_18338271	G,C,3,7(het)	:L312F;NM_001042685.1||
LGALS9C	>chr17_18338271	G,C,3,7(het)	:L313F;NM_001040078.2||
LIG4	>chr13_107659100	T,C,9,6(het)	:I840V;NM_001098268.1,NM_002312.3,NM_206937.1||
LILRA3	>chr19_59495379	A,G,0,3(hom)	:L86P;NM_006865.2||	>chr19_59491913	G,T,0,5(hom)	:A422E;NM_006865.2||	>chr19_59495560	GGGG,TGGT,0,3(hom)	:PL25TI;NM_006865.2||	>chr19_59495433	A,G,0,5(hom)	:L68P;NM_006865.2||	>chr19_59494881	C,T,0,3(hom)	:R203H;NM_006865.2||
LIMS1	>chr2_108642531	G,A,4,4(het)	:R12H;NM_004987.3||
LIMS3	>chr2_108642531	G,A,4,4(het)	:R74H;NM_033514.3||
LOC440563	>chr1_13106218	A,T,2,4(het)	:V81D;NM_001136561.1||	>chr1_13106115	A,C,2,4(het)	:F116L;NM_001136561.1||	>chr1_13106119	CC,TT,2,4(het)	:G114N;NM_001136561.1||
LRRC4C	>chr11_40094013	G,T,3,3(het)	:L136I;NM_020929.1||
LRRTM1	>chr2_80383573	T,C,3,7(het)	:I295V;NM_178839.4||
LSMD1	>chr17_7701372	C,-,0,5(hom)	:R32fs;NM_032356.3||
LTF	>chr3_46476200	C,A,4,8(het)	:V53F;NM_002343.2||
LYZL1	>chr10_30958555	G,C,6,4(het)	:A29G;NM_032517.4||
LYZL2	>chr10_30958555	G,C,6,4(het)	:A29G;NM_183058.2||
M6PR	>chr12_8990267	-,ACA,0,3(hom)	:2C;NM_002355.2||
MAP3K4	>chr6_161390477	TTGT,-,0,6(hom)	:LW395fs;NM_005922.2,NM_006724.2||
MED15	>chr22_19248916	C,-,3,3(het)	:Q211fs;NM_001003891.1,NM_015889.3||
MEOX2	>chr7_15692349	GTG,-,0,6(hom)	:H68-;NM_005924.4||
METTL7B	>chr12_54361950	C,T,3,5(het)	:R49C;NM_152637.2||
MIB1	>chr18_17681023	G,A,5,4(het)	:D778N;NM_020774.2||
MKI67	>chr10_129791056	C,A,2,3(het)	:R3013L;NM_002417.4||	>chr10_129792358	T,A,1,4(het)	:D2579V;NM_002417.4||
MMEL1	>chr1_2517337	C,T,1,7(het)	:E491K;NM_033467.3||
MTMR7	>chr8_17250906	A,G,1,12(hom)	:I175T;NM_004686.4||
MUC17	>chr7_100469770	T,G,5,12(het)	:S2785A;NM_001040105.1||	>chr7_100470584	C,T,9,10(het)	:T3056M;NM_001040105.1||	>chr7_100473211	G,C,13,18(het)	:G3932R;NM_001040105.1||	>chr7_100461848	G,A,23,21(het)	:G144D;NM_001040105.1||
MUC7	>chr4_71381774	T,C,1,4(het)	:S242P;NM_152291.2,NM_001145006.1,NM_001145007.1||	>chr4_71381796	T,C,0,6(hom)	:L249P;NM_152291.2,NM_001145006.1,NM_001145007.1||
MYBBP1A	>chr17_4390437	C,T,0,6(hom)	:R1130H;NM_001105538.1,NM_014520.3||
MYH6	>chr14_22929338	T,G,6,4(het)	:K1167T;NM_002471.2||
MYH8	>chr17_10245713	T,C,0,13(hom)	:I935V;NM_002472.2||
MYOCD	>chr17_12588454	T,C,0,3(hom)	:L316P;NM_153604.2,:L220P;NM_001146313.1,NM_001146312.1||
MYST4	>chr10_76405591	C,-,11,8(het)	:P497fs;NM_012330.2||
NICN1	>chr3_49441561	C,T,3,5(het)	:S39N;NM_032316.3||
NID2	>chr14_51577125	C,T,3,4(het)	:D674N;NM_007361.3||
NLRC5	>chr16_55672579	G,A,0,3(hom)	:R1797Q;NM_032206.3||
NLRP8	>chr19_61165270	C,T,3,3(het)	:R690C;NM_176811.2||
NOTCH2	>chr1_120273235	C,T,0,7(hom)	:R1260H;NM_024408.2||
NTN4	>chr12_94705009	T,C,0,5(hom)	:M142V;NM_021229.3||
NUP205	>chr7_134951323	C,G,0,7(hom)	:L1144V;NM_015135.2||
ODF1	>chr8_103633382	G,T,2,6(het)	:R84L;NM_024410.3||
OGDHL	>chr10_50623969	G,A,2,3(het)	:R244W;NM_001143997.1,:R453W;NM_018245.2,:R396W;NM_001143996.1||
OGFR	>chr20_60914968	C,T,1,3(het)	:S519L;NM_007346.2||
ONECUT1	>chr15_50868649	A,G,0,6(hom)	:V242A;NM_004498.1||
OR10A7	>chr12_53901784	G,C,4,9(het)	:A237P;NM_001005280.1||
OR11H1	>chr14_19251342	C,T,6,4(het)	:V192I;NM_001005239.1||
OR11H12	>chr14_19251342	C,T,6,4(het)	:V192I;NM_001013354.1||
OR1L3	>chr9_124477432	T,C,0,7(hom)	:F68S;NM_001005234.1||
OR2T3	>chr1_246803942	G,A,2,6(het)	:S247F;NM_001005495.1||	>chr1_246804218	A,G,0,11(hom)	:V155A;NM_001005495.1||	>chr1_246804134	A,G,7,6(het)	:F183S;NM_001005495.1||	>chr1_246804287	C,T,3,4(het)	:C132Y;NM_001005495.1||
OR2T34	>chr1_246803942	G,A,2,6(het)	:S247F;NM_001001821.1||	>chr1_246804218	A,G,0,11(hom)	:V155A;NM_001001821.1||	>chr1_246804134	A,G,7,6(het)	:F183S;NM_001001821.1||	>chr1_246804287	C,T,3,4(het)	:C132Y;NM_001001821.1||
OR4C3	>chr11_48303922	A,T,6,4(het)	:H285L;NM_001004702.1||	>chr11_48303918	G,A,6,4(het)	:V284M;NM_001004702.1||
OR4K17	>chr14_19656208	G,A,7,5(het)	:R268H;NM_001004715.1||
OR4K5	>chr14_19459468	C,T,4,5(het)	:T288I;NM_001005483.1||	>chr14_19459446	G,A,5,4(het)	:V281I;NM_001005483.1||
OR51I1	>chr11_5418410	C,G,0,6(hom)	:G304A;NM_001005288.1||
OR56B1	>chr11_5714627	G,A,0,7(hom)	:S102N;NM_001005180.1||
OR5D18	>chr11_55344324	G,A,6,9(het)	:V215I;NM_001001952.1||
OR5W2	>chr11_55437777	G,T,3,5(het)	:N287K;NM_001001960.1||
OR6K2	>chr1_156936406	C,T,5,5(het)	:G221S;NM_001005279.1||
OSBPL3	>chr7_24878183	C,T,3,4(het)	:G43R;NM_015550.2,NM_145322.1,NM_145320.1,NM_145321.1||
PABPC3	>chr13_24569699	GT,CC,8,7(het)	:V455P;NM_030979.2||	>chr13_24569210	C,T,8,9(het)	:Q292*;NM_030979.2||	>chr13_24569195	A,G,9,10(het)	:R287G;NM_030979.2||	>chr13_24568877	G,A,10,10(het)	:A181T;NM_030979.2||	>chr13_24569089	G,T,11,11(het)	:M252I;NM_030979.2||	>chr13_24569667	A,T,6,6(het)	:K444M;NM_030979.2||	>chr13_24569688	G,C,7,7(het)	:G451A;NM_030979.2||	>chr13_24569759	C,T,10,7(het)	:R475C;NM_030979.2||	>chr13_24568778	CAC,G,8,9(het)	:H148fs;NM_030979.2||	>chr13_24569027	A,G,12,12(het)	:K231E;NM_030979.2||	>chr13_24569015	A,G,10,12(het)	:S227G;NM_030979.2||	>chr13_24569672	A,G,6,6(het)	:S446G;NM_030979.2||	>chr13_24568985	-,T,10,12(het)	:A217fs;NM_030979.2||	>chr13_24568797	C,G,7,9(het)	:A154G;NM_030979.2||	>chr13_24569214	T,G,8,9(het)	:V293G;NM_030979.2||	>chr13_24569168	C,T,9,9(het)	:R278C;NM_030979.2||	>chr13_24568919
PAEP	>chr9_137595914	C,T,0,7(hom)	:T105M;NM_001018049.1,NM_002571.2||
PAPPA	>chr9_118154956	T,A,0,4(hom)	:F1372Y;NM_002581.3||
PARS2	>chr1_54997140	C,T,2,8(het)	:V95I;NM_152268.2||
PCDHA7	>chr5_140194346	GGGC,AGTT,4,3(het)	:RA65QL;NM_018910.2,NM_031852.1||
PCDHA8	>chr5_140202547	A,G,2,4(het)	:E486G;NM_018911.2,NM_031856.1||
PCDHAC1	>chr5_140288517	G,A,3,4(het)	:R619H;NM_018898.3,NM_031882.2||
PCDHB4	>chr5_140483139	G,C,5,5(het)	:V459L;NM_018938.2||
PCDHGC4	>chr5_140847271	G,A,4,4(het)	:D783N;NM_032406.1,NM_018928.2||
PDE3B	>chr11_14782127	T,A,0,4(hom)	:S493T;NM_000922.3||
PDIA6	>chr2_10854682	T,-,8,6(het)	:K108fs;NM_005742.2||
PFN1	>chr17_4790706	G,-,0,4(hom)	:A96fs;NM_005022.2||
PGAM1	>chr12_92559351	G,A,0,5(hom)	:P48S;NM_002629.2||
PGAM2	>chr7_44071364	C,T,0,8(hom)	:G97D;NM_000290.2||
PGAM4	>chr12_92559351	G,A,0,5(hom)	:A48V;NM_001029891.2||
PGCP	>chr8_98147509	A,G,2,5(het)	:I384V;NM_016134.2||
PI16	>chr6_37038959	T,C,0,9(hom)	:V288A;NM_153370.2||
PILRB	>chr7_99794623	C,G,1,3(het)	:L147V;NM_013440.3,NM_178238.1,:T77S;NM_175047.2||
PKD2L1	>chr10_102041089	T,C,1,5(het)	:K656E;NM_016112.2||
PKHD1	>chr6_51721158	G,A,11,12(het)	:A3072V;NM_138694.3,NM_170724.2||	>chr6_51998213	A,-,2,4(het)	:L1452fs;NM_138694.3,NM_170724.2||
PLA2G4F	>chr15_40221628	G,C,0,4(hom)	:P799R;NM_213600.2||
PLCL2	>chr3_17026462	G,C,5,6(het)	:G81A;NM_015184.5,:G207A;NM_001144382.1||
PLSCR2	>chr3_147649779	T,A,7,8(het)	:R184S;NM_020359.1||
PLXDC1	>chr17_34518004	C,-,1,4(het)	:V164fs;NM_020405.4||
POTEB	>chr18_14514959	C,T,3,4(het)	:E384K;NM_207355.2||
POTEC	>chr18_14514959	C,T,3,4(het)	:E384K;NM_001137671.1||
POTED	>chr18_14514959	C,T,3,4(het)	:E384K;NM_174981.3||
PPL	>chr16_4880826	C,T,0,4(hom)	:R689H;NM_002705.4||
PRPSAP1	>chr17_71838228	T,C,1,4(het)	:E193G;NM_002766.2||
PRSS23	>chr11_86196439	C,T,6,8(het)	:R36C;NM_007173.4||
PRX	>chr19_45594135	G,A,2,3(het)	:P655L;NM_181882.2||	>chr19_45594474	C,T,3,3(het)	:R542Q;NM_181882.2||
PSG6	>chr19_48103607	C,T,3,4(het)	:G316S;NM_002782.3,NM_001031850.2||
PSKH2	>chr8_87145482	T,C,0,4(hom)	:E227G;NM_033126.1||
PSMC4	>chr19_45172286	T,C,3,3(het)	:V162A;NM_006503.2,:V131A;NM_153001.1||
PSME4	>chr2_54013395	G,A,8,6(het)	:P322S;NM_014614.2||
PTPRS	>chr19_5165577	-,G,3,3(het)	:S1054fs;NM_130855.2,:S1050fs;NM_130853.2,:S1497fs;NM_002850.3,:S1459fs;NM_130854.2||
RAB11FIP1	>chr8_37849751	A,-,0,3(hom)	:V576fs;NM_001002814.1||
RACGAP1	>chr12_48674501	T,G,8,8(het)	:H368P;NM_001126103.1,NM_001126104.1,NM_013277.3||
RALGDS	>chr9_134963892	C,T,0,5(hom)	:R828Q;NM_001042368.1,:R883Q;NM_006266.2||
RANBP2	>chr2_108747758	C,T,7,6(het)	:A1444V;NM_006267.4||
RD3	>chr1_209721232	G,A,1,3(het)	:A50V;NM_183059.2||
REEP6	>chr19_1446526	G,C,2,3(het)	:V90L;NM_138393.1||
RFC4	>chr3_187995211	G,A,8,6(het)	:R114C;NM_181573.2,NM_002916.3||
RFX4	>chr12_105679189	C,T,0,6(hom)	:R580C;NM_032491.4,:R674C;NM_213594.1||
RGPD3	>chr2_106406249	G,A,0,4(hom)	:P785S;NM_001078170.1,:P1528S;NM_001024457.2,:P1536S;NM_001144013.1||
RGPD4	>chr2_106406249	G,A,0,4(hom)	:P1536S;NM_182588.2||
RGPD5	>chr2_106406249	G,A,0,4(hom)	:P1535S;NM_005054.2||
RHOT2	>chr16_661781	A,G,0,4(hom)	:Q318R;NM_138769.1||
RIC8A	>chr11_199494	T,C,0,4(hom)	:S74P;NM_021932.4||
RNF212	>chr4_1074610	T,-,3,4(het)	:E88fs;NM_194439.2,NM_001131034.1||
ROBO4	>chr11_124266817	G,A,0,9(hom)	:R547W;NM_019055.5||
RPL27A	>chr11_8662929	T,G,0,4(hom)	:L78V;NM_000990.4||
SAE1	>chr19_52392471	T,C,1,4(het)	:V292A;NM_005500.2||
SAMD4A	>chr14_54238805	-,AGC,12,12(het)	:F157S;NM_015589.4||
SAMD8	>chr10_76580720	G,A,4,3(het)	:R143Q;NM_144660.1||
SARM1	>chr17_23732680	-,G,0,3(hom)	:L268fs;NM_015077.2||
SCRG1	>chr4_174546072	G,A,0,7(hom)	:Q98*;NM_007281.2||
SDK1	>chr7_3645232	G,A,2,6(het)	:A177T;NM_152744.3||
SERHL2	>chr22_41298467	C,-,0,3(hom)	:S272fs;NM_014509.3||
SETD2	>chr3_47137890	C,T,0,14(hom)	:R1080K;NM_014159.6||
SHANK2	>chr11_70011027	C,T,4,6(het)	:A419T;NM_133266.3,:A1007T;NM_012309.3||
SIRPA	>chr20_1843954	-,C,0,6(hom)	:T97fs;NM_080792.2,NM_001040023.1,NM_001040022.1||	>chr20_1844060	T,C,0,4(hom)	:V132A;NM_080792.2,NM_001040023.1,NM_001040022.1||	>chr20_1844059	G,A,0,4(hom)	:V132M;NM_080792.2,NM_001040023.1,NM_001040022.1||
SLC22A5	>chr5_131733602	G,-,0,3(hom)	:E14fs;NM_003060.3||
SLC25A32	>chr8_104481864	T,C,6,8(het)	:Y300C;NM_030780.3||
SLC2A6	>chr9_135332049	C,G,0,6(hom)	:G131R;NM_001145099.1,NM_017585.3||
SLC2A7	>chr1_8986085	G,A,1,4(het)	:P467L;NM_207420.2||
SLC38A11	>chr2_165502158	T,C,2,5(het)	:T111A;NM_173512.1||
SLC38A7	>chr16_57271288	C,-,3,3(het)	:V82fs;NM_018231.1||
SLC39A10	>chr2_196253764	TC,-,7,6(het)	:FP252fs;NM_001127257.1,NM_020342.2||
SLFN13	>chr17_30792447	T,G,0,3(hom)	:K659N;NM_144682.5||
SNAP29	>chr22_19565389	A,G,0,4(hom)	:S163G;NM_004782.3||
SORCS3	>chr10_106964297	C,A,5,5(het)	:T828K;NM_014978.1||
SPDYE1	>chr7_66389031	A,G,0,6(hom)	:H334R;NM_175064.2||
SPDYE5	>chr7_66389031	A,G,0,6(hom)	:H335R;NM_001099435.2||
SPP2	>chr2_234624376	T,A,2,6(het)	:D37E;NM_006944.2||
SRRM2	>chr16_2754318	T,C,0,5(hom)	:M1263T;NM_016333.3||
STK31	>chr7_23741745	T,A,3,6(het)	:S160T;NM_032944.2,NM_001122833.1,:S183T;NM_031414.3||
TAAR2	>chr6_132980417	C,G,0,10(hom)	:K163N;NM_014626.3,:K208N;NM_001033080.1||
TACC2	>chr10_123835084	C,-,0,3(hom)	:L1027fs;NM_206862.2||
TACC3	>chr4_1716253	G,A,0,3(hom)	:A783T;NM_006342.1||
TAS2R20	>chr12_11041321	C,T,0,15(hom)	:V141I;NM_176889.2||
TAS2R50	>chr12_11030572	G,A,0,11(hom)	:A52V;NM_176890.2||
TCHHL1	>chr1_150324816	G,A,4,10(het)	:Q656*;NM_001008536.1||
TDRD5	>chr1_177829415	G,A,6,5(het)	:A144T;NM_173533.2||
TDRD6	>chr6_46765380	G,T,0,8(hom)	:R519I;NM_001010870.1||
TECPR2	>chr14_102033761	G,A,2,4(het)	:A1345T;NM_014844.2||
TERF2IP	>chr16_74239782	G,A,0,4(hom)	:M168I;NM_018975.2||
TFAP2D	>chr6_50790968	T,C,0,19(hom)	:F74L;NM_172238.3||
THBS1	>chr15_37663655	C,T,0,8(hom)	:T293M;NM_003246.2||
TLR6	>chr4_38505715	C,A,0,13(hom)	:G592V;NM_006068.2||
TM4SF20	>chr2_227939189	G,A,9,9(het)	:L89F;NM_024795.3||
TMC2	>chr20_2569824	AAG,-,0,3(hom)	:K850-;NM_080751.2||
TMEM173	>chr5_138838109	C,G,0,12(hom)	:G230A;NM_198282.1||
TMEM2	>chr9_73502868	T,A,0,9(hom)	:E1151D;NM_013390.2,:E1088D;NM_001135820.1||
TMEM61	>chr1_55230284	G,A,1,4(het)	:D185N;NM_182532.1||
TMEM86B	>chr19_60430525	C,T,2,4(het)	:G173S;NM_173804.3||
TMTC3	>chr12_87071344	A,G,0,5(hom)	:K112R;NM_181783.3||
TNFRSF10C	>chr8_23030271	-,A,0,6(hom)	:G188fs;NM_003841.2||
TREML1	>chr6_41225460	G,A,0,5(hom)	:P266S;NM_178174.2||
TRPV3	>chr17_3368823	C,T,0,11(hom)	:A628T;NM_145068.2||
TSEN54	>chr17_71029131	G,A,0,5(hom)	:V190M;NM_207346.2||
TTC14	>chr3_181810195	C,T,8,7(het)	:S495F;NM_133462.3||
TTC3	>chr21_37438763	C,G,5,5(het)	:T614S;NM_003316.3,NM_001001894.1||
TUBB1	>chr20_57032459	G,T,4,3(het)	:E195D;NM_030773.2||
TYW1	>chr7_71816692	C,A,5,5(het)	:G462V;NM_018264.2||
TYW1B	>chr7_71816692	C,A,5,5(het)	:G236V;NM_001145441.1,:G398V;NM_001145440.1||
UQCRC2	>chr16_21899389	A,G,0,6(hom)	:Y382C;NM_003366.2||
USP13	>chr3_180921896	C,T,0,6(hom)	:L305F;NM_003940.2||
VANGL2	>chr1_158655765	-,C,4,3(het)	:L181fs;NM_020335.1||
VASP	>chr19_50713078	C,T,2,4(het)	:P77S;NM_003370.3||
VCAN	>chr5_82872488	A,T,5,5(het)	:E2637V;NM_004385.4||
WDR49	>chr3_168802704	T,C,8,9(het)	:K53E;NM_178824.3||	>chr3_168776467	G,C,6,4(het)	:A140G;NM_178824.3||
WWC1	>chr5_167788321	A,G,0,3(hom)	:S651G;NM_001161661.1,NM_001161662.1,NM_015238.2||
ZBED4	>chr22_48666514	T,G,0,7(hom)	:L1067R;NM_014838.2||
ZBED5	>chr11_10831451	T,C,4,5(het)	:T540A;NM_001143667.1,NM_021211.3||
ZBTB49	>chr4_4373471	G,A,0,7(hom)	:E609K;NM_145291.3||
ZFHX3	>chr16_71386368	T,C,0,4(hom)	:M2572V;NM_006885.3||	>chr16_71549505	T,C,1,3(het)	:K681E;NM_006885.3||
ZFYVE16	>chr5_79769957	T,C,3,5(het)	:M566T;NM_014733.3,NM_001105251.1||
ZKSCAN5	>chr7_98955437	T,G,0,4(hom)	:L202R;NM_014569.3,NM_145102.2||
ZNF107	>chr7_63804743	T,C,2,3(het)	:I209T;NM_001013746.1,NM_016220.3||
ZNF14	>chr19_19684593	A,C,2,5(het)	:V166G;NM_021030.2||
ZNF385B	>chr2_180019520	G,A,1,5(het)	:S298L;NM_152520.4,:S222L;NM_001113397.1,:S196L;NM_001113398.1||
ZNF543	>chr19_62531651	-,G,3,3(het)	:K337fs;NM_213598.2||
ZNF621	>chr3_40548924	C,T,6,8(het)	:T220I;NM_198484.3,NM_001098414.1||
ZNF7	>chr8_146037550	C,T,3,3(het)	:T85M;NM_003416.2||
ZNF93	>chr19_19906111	-,G,0,3(hom)	:G450fs;NM_031218.3||	>chr19_19906089	A,G,0,3(hom)	:K442R;NM_031218.3||	>chr19_19906097	A,T,0,3(hom)	:I445F;NM_031218.3||	>chr19_19906068	-,A,0,3(hom)	:V435fs;NM_031218.3||	>chr19_19906107	C,-,0,3(hom)	:T448fs;NM_031218.3||	>chr19_19906119	CC,AT,0,3(hom)	:P452H;NM_031218.3||
[truncated: 62 more columns]

## Sheet: nci-h661_f40r3
AASDH	>chr4_56910560	G,A,11,10(het)	:A705V;NM_181806.2||
ABCC11	>chr16_46775917	C,T,0,12(hom)	:V1065M;NM_032583.3,NM_145186.2,NM_033151.3||
ACADVL	>chr17_7067702	G,A,1,4(het)	:V378M;NM_001033859.1,:V400M;NM_000018.2||
ACCS	>chr11_44059374	G,C,0,5(hom)	:A347P;NM_001127219.1,NM_032592.3||
ACOT1	>chr14_73106253	C,T,1,3(het)	:R124W;NM_001037161.1||
ACOT2	>chr14_73106253	C,T,1,3(het)	:R186W;NM_006821.4||
ACOX2	>chr3_58489668	G,T,2,3(het)	:Q350K;NM_003500.3||
ACSL6	>chr5_131336962	C,T,0,10(hom)	:G367S;NM_015256.2,NM_001009185.1||
ACSM5	>chr16_20330380	A,C,0,5(hom)	:K25Q;NM_017888.2||	>chr16_20330375	A,G,0,5(hom)	:H23R;NM_017888.2||
ACTR3B	>chr7_152181563	G,T,6,4(het)	:V377L;NM_020445.4||
ACTRT2	>chr1_2928273	AAG,-,0,4(hom)	:K55-;NM_080431.4||
ADAM19	>chr5_156852695	G,T,0,8(hom)	:P591H;NM_033274.2,:P592H;NM_023038.3||
ADAMTS13	>chr9_135312901	C,T,0,5(hom)	:S1314L;NM_139025.3,:S1258L;NM_139027.3,:S1227L;NM_139026.3||
ADAMTS18	>chr16_75955663	C,A,0,6(hom)	:V299L;NM_199355.2||
ADAMTS19	>chr5_129065119	G,C,0,5(hom)	:A1026P;NM_133638.3||
ADCYAP1R1	>chr7_31084137	C,T,4,3(het)	:P55L;NM_001118.3||
ADM	>chr11_10284660	C,G,0,6(hom)	:R152G;NM_001124.1||
AGBL2	>chr11_47692475	T,A,0,6(hom)	:T12S;NM_024783.2||
ALDH1A1	>chr9_74723492	C,G,0,10(hom)	:G272R;NM_000689.3||
AMPH	>chr7_38438321	A,T,3,4(het)	:L384Q;NM_001635.2,NM_139316.1||
ANO4	>chr12_100014552	G,T,0,4(hom)	:G581*;NM_178826.3||	>chr12_99905461	A,-,7,6(het)	:I171fs;NM_178826.3||
ANO5	>chr11_22214385	A,G,0,9(hom)	:Y250C;NM_213599.2,:Y249C;NM_001142649.1||
ANP32C	>chr4_165337842	C,A,0,4(hom)	:D158Y;NM_012403.1||
APOA4	>chr11_116197083	C,A,0,9(hom)	:E301*;NM_000482.3||
AQP7	>chr9_33376465	A,G,1,3(het)	:Y115H;NM_001170.1||	>chr9_33376144	GAC,AAA,4,3(het)	:V152F;NM_001170.1||	>chr9_33376167	G,C,4,3(het)	:Q145E;NM_001170.1||	>chr9_33385080	A,-,0,5(hom)	:M47fs;NM_001170.1||
ARHGAP22	>chr10_49328538	C,A,1,7(het)	:W547L;NM_021226.2||
ARHGEF3	>chr3_56738552	C,A,2,8(het)	:G462V;NM_001128616.1,:G456V;NM_019555.2||
ARSG	>chr17_63878254	C,G,2,7(het)	:R326G;NM_014960.3||
ASCL1	>chr12_101876339	-,CAG,1,4(het)	:A63Q;NM_004316.3||
ASH1L	>chr1_153696223	G,C,4,5(het)	:T1692S;NM_018489.2||
ASTN2	>chr9_118607907	A,T,6,5(het)	:Y690N;NM_014010.3,:Y737N;NM_198186.2,:Y741N;NM_198187.2||
ATP2B2	>chr3_10419023	G,A,0,5(hom)	:T136M;NM_001001331.2,NM_001683.3||
ATR	>chr3_143660826	G,AA,1,4(het)	:FL2428fs;NM_001184.3||
ATXN1	>chr6_16435843	-,TGC,1,7(het)	:T228TH;NM_000332.3,NM_001128164.1||
B3GAT3	>chr11_62141183	C,A,0,3(hom)	:G157V;NM_012200.2||
BAT3	>chr6_31720912	G,-,1,4(het)	:R387fs;NM_001098534.1,:R393fs;NM_004639.3,NM_080703.2,NM_080702.2||
BAZ1B	>chr7_72499577	TC,CTCT,4,3(het)	:EE1266fs;NM_032408.2||	>chr7_72530384	-,C,5,6(het)	:Q448fs;NM_032408.2||
BCAN	>chr1_154888968	G,T,3,3(het)	:R535S;NM_021948.3,NM_198427.1||
BMP5	>chr6_55847234	G,T,5,6(het)	:S130Y;NM_021073.2||
BPTF	>chr17_63293072	G,C,1,5(het)	:K490N;NM_182641.3,NM_004459.6||
BRCA2	>chr13_31830012	G,T,4,7(het)	:G2584V;NM_000059.3||
BRD1	>chr22_48603921	A,G,0,7(hom)	:S17P;NM_014577.1||
BTBD11	>chr12_106528135	C,T,2,4(het)	:A561V;NM_001018072.1,:A98V;NM_001017523.1||
BZRAP1	>chr17_53744566	C,A,1,8(het)	:R872L;NM_004758.1,:R812L;NM_024418.1||
C10ORF107	>chr10_63115839	G,C,0,7(hom)	:W36C;NM_173554.2||
C10ORF79	>chr10_105890723	T,A,0,3(hom)	:Q1433L;NM_025145.5||
C13ORF28	>chr13_112101414	G,T,0,3(hom)	:G92V;NM_145248.3||
C14ORF104	>chr14_49162107	T,-,1,3(het)	:E758fs;NM_001083908.1,:E806fs;NM_018139.2||
C14ORF145	>chr14_80116488	C,A,5,4(het)	:E947*;NM_152446.3||
C14ORF156	>chr14_77244236	C,T,4,4(het)	:A10V;NM_031210.3||
C14ORF49	>chr14_94973064	AGA,-,5,6(het)	:NL795-;NM_152592.3||
C18ORF34	>chr18_29101198	T,A,0,4(hom)	:Q413L;NM_198995.2,NM_001105528.1||
C19ORF57	>chr19_13862089	G,T,0,4(hom)	:P194T;NM_024323.3||
C1ORF127	>chr1_10937752	A,G,1,5(het)	:I119T;NM_173507.1||
C20ORF30	>chr20_5029478	G,A,0,9(hom)	:R108C;NM_014145.4,NM_001009925.1,:R171C;NM_001009923.1,NM_001009924.1||
C20ORF4	>chr20_34291346	G,T,2,9(het)	:V48L;NM_015511.3||
C3ORF17	>chr3_114212900	C,G,2,5(het)	:E63Q;NM_001025072.2,:E199Q;NM_015412.3,:E102Q;NM_001025073.2||
C3ORF32	>chr3_8644404	G,T,1,7(het)	:C197*;NM_015931.1||
C4ORF41	>chr4_184852160	T,C,0,3(hom)	:V828A;NM_199053.1,NM_021942.4||
C6ORF182	>chr6_109587353	G,T,1,4(het)	:M338I;NM_001083535.1,NM_173830.4||
C6ORF70	>chr6_169911663	A,G,0,3(hom)	:N388D;NM_018341.1||
C7ORF62	>chr7_88261643	A,G,5,7(het)	:Y184H;NM_152706.2||
CACNA2D2	>chr3_50377135	G,A,1,3(het)	:P1133L;NM_006030.2,:P1135L;NM_001005505.1||
CALN1	>chr7_70890707	C,T,5,8(het)	:G259S;NM_031468.3,:G217S;NM_001017440.2||
CAMKV	>chr3_49871837	G,T,0,6(hom)	:A475D;NM_024046.3||
CCDC105	>chr19_14993625	T,C,2,7(het)	:L382P;NM_173482.2||
CCDC111	>chr4_185819948	T,C,0,4(hom)	:V102A;NM_152683.2||
CCDC144NL	>chr17_20710560	G,A,3,3(het)	:T155M;NM_001004306.1||	>chr17_20710491	G,T,2,3(het)	:S178*;NM_001004306.1||	>chr17_20710546	T,G,3,3(het)	:T160P;NM_001004306.1||	>chr17_20710488	G,T,2,3(het)	:T179N;NM_001004306.1||
CCDC157	>chr22_29099997	G,A,0,6(hom)	:R530Q;NM_001017437.2||
CCDC65	>chr12_47597054	C,A,4,5(het)	:H169N;NM_033124.4||
CCDC7	>chr10_32782305	G,C,0,4(hom)	:G103R;NM_001026383.1,NM_145023.4||
CCDC9	>chr19_52466434	G,-,0,3(hom)	:E419fs;NM_015603.2||
CD226	>chr18_65714162	T,-,4,4(het)	:Q161fs;NM_006566.2||
CD34	>chr1_206129513	C,A,1,5(het)	:G225V;NM_001773.2,NM_001025109.1||
CD6	>chr11_60532884	G,-,0,5(hom)	:V258fs;NM_006725.3||
CDC14A	>chr1_100734161	A,-,15,10(het)	:K423fs;NM_033312.2,NM_003672.3||
CDC16	>chr13_114025740	G,A,0,4(hom)	:A142T;NM_001078645.1,NM_003903.3||
CDH2	>chr18_23827547	G,T,3,7(het)	:P358H;NM_001792.3||
CDYL	>chr6_4837348	C,T,4,3(het)	:L11F;NM_001143971.1,:L143F;NM_004824.3,NM_170751.1||
CEP250	>chr20_33554611	T,A,4,6(het)	:I1667N;NM_007186.2,:I1611N;NM_001035518.1||
CEP57	>chr11_95200641	T,C,2,3(het)	:V310A;NM_014679.3||
CES1	>chr16_54424450	T,C,0,3(hom)	:I7V;NM_001266.4,NM_001025194.1,NM_001025195.1||	>chr16_54424455	G,-,0,3(hom)	:A5fs;NM_001266.4,NM_001025194.1,NM_001025195.1||	>chr16_54424453	-,G,0,3(hom)	:F6fs;NM_001266.4,NM_001025194.1,NM_001025195.1||	>chr16_54424458	C,G,0,3(hom)	:R4P;NM_001266.4,NM_001025194.1,NM_001025195.1||
CNN2	>chr19_988810	G,C,1,3(het)	:D281H;NM_004368.2,:D242H;NM_201277.1||	>chr19_988781	C,A,2,3(het)	:P271H;NM_004368.2,:P232H;NM_201277.1||	>chr19_988807	G,A,1,3(het)	:A280T;NM_004368.2,:A241T;NM_201277.1||	>chr19_988766	G,A,2,3(het)	:R266Q;NM_004368.2,:R227Q;NM_201277.1||	>chr19_988756	G,A,2,3(het)	:G263S;NM_004368.2,:G224S;NM_201277.1||	>chr19_988801	A,C,1,3(het)	:T278P;NM_004368.2,:T239P;NM_201277.1||	>chr19_988828	A,G,1,3(het)	:T287A;NM_004368.2,:T248A;NM_201277.1||	>chr19_988856	T,C,1,3(het)	:V296A;NM_004368.2,:V257A;NM_201277.1||	>chr19_988869	CCC,TCA,1,3(het)	:PP301P;NM_004368.2,:PP262P;NM_201277.1||
COL11A2	>chr6_33254725	G,A,5,4(het)	:R432W;NM_080679.2,:R539W;NM_080680.2,:R453W;NM_080681.2||
COL19A1	>chr6_70904358	C,A,0,3(hom)	:P482T;NM_001858.4||
COL1A2	>chr7_93894881	C,A,3,5(het)	:P1092T;NM_000089.3||	>chr7_93876855	C,T,1,4(het)	:A312V;NM_000089.3||
COL5A1	>chr9_136828562	-,T,0,4(hom)	:G965fs;NM_000093.3||
CP110	>chr16_19455364	A,G,0,5(hom)	:D291G;NM_014711.4||
CRIPAK	>chr4_1378429	G,A,5,6(het)	:A44T;NM_175918.3||	>chr4_1378631	C,G,1,3(het)	:P111R;NM_175918.3||	>chr4_1378414	-,GCC,6,7(het)	:R39A;NM_175918.3||	>chr4_1378407	CACA,-,6,7(het)	:HT37fs;NM_175918.3||	>chr4_1378626	-,AC,0,3(hom)	:TC110fs;NM_175918.3||	>chr4_1378415	G,-,6,7(het)	:R39fs;NM_175918.3||
CSMD3	>chr8_113362747	A,T,3,3(het)	:C3114S;NM_198123.1,:C2945S;NM_052900.2,:C3074S;NM_198124.1||	>chr8_113362745	A,T,3,3(het)	:C3115*;NM_198123.1,:C2946*;NM_052900.2,:C3075*;NM_198124.1||
CTBP2	>chr10_126681595	C,A,5,6(het)	:K95N;NM_001083914.1,NM_001329.2,:K635N;NM_022802.2||	>chr10_126681969	C,G,6,4(het)	:E48D;NM_001083914.1,NM_001329.2,:E588D;NM_022802.2||	>chr10_126681650	G,A,6,6(het)	:A76V;NM_001083914.1,NM_001329.2,:A616V;NM_022802.2||	>chr10_126681624	T,A,5,7(het)	:I85F;NM_001083914.1,NM_001329.2,:I625F;NM_022802.2||	>chr10_126681573	C,T,4,3(het)	:V102M;NM_001083914.1,NM_001329.2,:V642M;NM_022802.2||	>chr10_126673233	CCC,-,0,3(hom)	:TG192T;NM_001083914.1,NM_001329.2,:TG732T;NM_022802.2||	>chr10_126673227	-,T,0,3(hom)	:A194fs;NM_001083914.1,NM_001329.2,:A734fs;NM_022802.2||
CYFIP1	>chr15_20506634	-,C,4,3(het)	:N530fs;NM_014608.2||
CYP2A7	>chr19_46076542	T,C,1,12(hom)	:Q214R;NM_030589.2,:Q265R;NM_000764.2||
CYP2R1	>chr11_14857382	G,C,1,3(het)	:P395R;NM_024514.4||
DEFB108B	>chr4_9014264	G,T,0,3(hom)	:G33C;NM_001002035.1||
DHRS12	>chr13_51241362	C,T,0,3(hom)	:A210T;NM_024705.1||
DIS3L	>chr15_64405440	A,G,3,6(het)	:I546V;NM_133375.3,:I629V;NM_001143688.1||
DMBX1	>chr1_46745352	C,G,2,8(het)	:A28G;NM_172225.1,NM_147192.2||
DNAH3	>chr16_20901661	G,A,0,7(hom)	:P2581L;NM_017539.1||
DNAH6	>chr2_84664763	C,T,2,3(het)	:R366W;NM_173645.1,:R787W;NM_001370.1||
DNAJB11	>chr3_187778266	G,T,0,4(hom)	:A147S;NM_016306.4||
DNER	>chr2_230164836	G,T,0,6(hom)	:P97T;NM_139072.3||
DSCAML1	>chr11_116806756	T,C,0,10(hom)	:T1920A;NM_020693.2||
DSP	>chr6_7525344	C,T,2,3(het)	:R1308W;NM_004415.2||
DUSP14	>chr17_32946858	C,T,4,7(het)	:A124V;NM_007026.2||
DUSP27	>chr1_165363505	G,T,4,5(het)	:R838L;NM_001080426.1||
EDN2	>chr1_41720800	G,A,0,3(hom)	:R90C;NM_001956.3||
EFCAB3	>chr17_57847118	A,G,0,5(hom)	:Y390C;NM_001144933.1,:Y338C;NM_173503.3||
EGF	>chr4_111103879	G,A,0,3(hom)	:D472N;NM_001963.3||
EHBP1	>chr2_63125812	G,T,6,6(het)	:E1129*;NM_001142615.1,:E1200*;NM_015252.3,:E1165*;NM_001142614.1,NM_001142616.1||
EIF2B4	>chr2_27443542	G,C,4,4(het)	:R305G;NM_015636.3,:R306G;NM_001034116.1,:R326G;NM_172195.3||
ELAVL4	>chr1_50434011	C,A,0,4(hom)	:P234T;NM_001144774.1,NM_021952.3,:P237T;NM_001144777.1,:P251T;NM_001144775.1,NM_001144776.1||
ENPP7	>chr17_75323954	A,T,0,5(hom)	:K306M;NM_178543.3||
ERCC2	>chr19_50556724	G,C,0,7(hom)	:L355V;NM_001130867.1,:L379V;NM_000400.3||
ESRRB	>chr14_76018117	C,T,5,4(het)	:R174C;NM_004452.3||
FAM187B	>chr19_40410916	C,T,0,18(hom)	:E170K;NM_152481.1||
FAM198B	>chr4_159311757	C,A,1,6(het)	:R74L;NM_001128424.1,NM_016613.6,NM_001031700.2||
FAM40A	>chr1_110383428	G,T,1,5(het)	:R146L;NM_033088.2||
FAM46A	>chr6_82518509	-,GCCGAAGTCGCCGCC,1,8(het)	:*25*AATSA;NM_017633.2||
FAM57B	>chr16_29944054	A,T,0,3(hom)	:L259H;NM_031478.4||
FAM5C	>chr1_188461921	G,T,3,3(het)	:P292H;NM_199051.1||
FANCC	>chr9_97051259	T,C,2,4(het)	:R46G;NM_000136.2||
FANCM	>chr14_44720650	A,G,1,3(het)	:I1460V;NM_020937.2||	>chr14_44727969	C,T,4,3(het)	:S1665F;NM_020937.2||
FAT4	>chr4_126628202	G,A,1,3(het)	:A4357T;NM_024582.4||
FBXW5	>chr9_138956887	G,A,0,5(hom)	:S203L;NM_018998.2||
FCGBP	>chr19_45084642	C,T,6,14(het)	:A2568T;NM_003890.2||	>chr19_45100366	C,A,7,25(het)	:S1438I;NM_003890.2||
FFAR3	>chr19_40541653	G,C,11,11(het)	:Q8H;NM_005304.3||
FITM2	>chr20_42373107	C,T,3,4(het)	:M33I;NM_001080472.1||
FMO2	>chr1_169441219	T,-,4,3(het)	:F336fs;NM_001460.2||
FOXP2	>chr7_114057187	A,G,11,9(het)	:Q188R;NM_148898.2,:Q163R;NM_014491.2,:Q71R;NM_148899.2||	>chr7_114057219	-,AAG,11,16(het)	:Q199K;NM_148898.2,:Q174K;NM_014491.2,:Q82K;NM_148899.2||	>chr7_114057213	C,T,11,16(het)	:Q197*;NM_148898.2,:Q172*;NM_014491.2,:Q80*;NM_148899.2||	>chr7_114057198	C,T,10,9(het)	:Q192*;NM_148898.2,:Q167*;NM_014491.2,:Q75*;NM_148899.2||	>chr7_114057192	C,T,11,9(het)	:Q190*;NM_148898.2,:Q165*;NM_014491.2,:Q73*;NM_148899.2||
FTSJD1	>chr16_69876594	G,C,0,6(hom)	:P244R;NM_001099642.1,NM_018348.5||
G6PC2	>chr2_169469315	C,T,0,8(hom)	:T128I;NM_021176.2,NM_001081686.1||
GBA2	>chr9_35730293	C,G,0,4(hom)	:R399P;NM_020944.2||
GCDH	>chr19_12869608	-,T,0,3(hom)	:N392fs;NM_000159.2,NM_013976.2||
GDF7	>chr2_20734301	G,T,0,3(hom)	:A330S;NM_182828.2||
GDNF	>chr5_37870544	G,T,4,5(het)	:L38I;NM_000514.2||
GFRAL	>chr6_55306686	T,G,3,3(het)	:C101G;NM_207410.2||
GNRH2	>chr20_2974364	-,CCGCC,0,4(hom)	:PSS108fs;NM_178332.1,:PSS109fs;NM_178331.1,:PSS116fs;NM_001501.1||
GOT2	>chr16_57313647	C,A,0,3(hom)	:E95*;NM_002080.2||
GPR137	>chr11_63812138	C,T,0,14(hom)	:A220V;NM_020155.2||
GPR142	>chr17_69880062	C,T,3,12(het)	:R373W;NM_181790.1||
GPR148	>chr2_131203397	C,A,2,3(het)	:P68H;NM_207364.1||
GPR177	>chr1_68391804	G,C,1,10(hom)	:P263A;NM_024911.4,:P261A;NM_001002292.1||
GPR56	>chr16_56253355	T,-,4,3(het)	:F643fs;NM_005682.5,NM_001145771.1,:F637fs;NM_001145770.1,NM_001145772.1,NM_201525.2,NM_001145774.1,NM_201524.2,:F642fs;NM_001145773.1||
GPR63	>chr6_97354136	C,A,9,7(het)	:A65S;NM_001143957.1,NM_030784.2||
GPR85	>chr7_112511712	C,G,5,10(het)	:G101R;NM_018970.6||
GPR97	>chr16_56269634	C,A,0,6(hom)	:L133I;NM_170776.4||
GTPBP5	>chr20_60206404	G,A,0,5(hom)	:V152I;NM_015666.3||
H6PD	>chr1_9227574	CCCAGGCA,-,2,3(het)	:-1fs;NM_004285.3||
HDGFL1	>chr6_22678348	-,GCG,2,4(het)	:T189A;NM_138574.2||
HLA-DQA1	>chr6_32717195	-,TTT,0,3(hom)	:W72CL;NM_002122.3||
HOXB1	>chr17_43963192	-,TGGGCGCTG,1,3(het)	:T26TAPT;NM_002144.3||
HRNR	>chr1_150458969	T,C,3,4(het)	:Q587R;NM_001009931.1||	>chr1_150458666	T,C,2,3(het)	:N688S;NM_001009931.1||	>chr1_150458883	T,C,3,5(het)	:T616A;NM_001009931.1||	>chr1_150458843	G,C,5,4(het)	:T629S;NM_001009931.1||	>chr1_150458660	G,C,2,3(het)	:P690R;NM_001009931.1||	>chr1_150458951	T,A,3,4(het)	:Q593L;NM_001009931.1||	>chr1_150458722	AA,GG,4,4(het)	:F669S;NM_001009931.1||	>chr1_150458648	A,C,3,3(het)	:V694G;NM_001009931.1||
IBTK	>chr6_82971331	C,A,6,4(het)	:R858L;NM_015525.2||
ICK	>chr6_52986456	AACGGGCTTGGC,-,0,7(hom)	:KPSP369-;NM_014920.3,NM_016513.4||
IFI16	>chr1_157254728	C,G,5,8(het)	:T212R;NM_005531.2||
IFNA6	>chr9_21340384	C,A,0,11(hom)	:R168I;NM_021002.1||
IFNW1	>chr9_21131386	G,A,0,6(hom)	:P62S;NM_002177.1||
IL1RL1	>chr2_102334646	-,G,2,5(het)	:H502fs;NM_016232.4||
INCA1	>chr17_4832900	C,G,0,4(hom)	:E139D;NM_213726.1||
IPO7	>chr11_9411724	A,T,1,4(het)	:Q638L;NM_006391.2||
IRAK3	>chr12_64927888	C,-,3,4(het)	:N427fs;NM_001142523.1,:N488fs;NM_007199.2||
IRX5	>chr16_53523952	G,T,1,9(hom)	:L98F;NM_005853.5||
ISLR2	>chr15_72212519	C,T,5,4(het)	:A124V;NM_020851.2,NM_001130137.1,NM_001130136.1,NM_001130138.1||
ITGA9	>chr3_37549896	G,C,1,6(het)	:Q488H;NM_002207.2||
JAK3	>chr19_17806768	C,T,0,4(hom)	:E698K;NM_000215.3||
JMJD4	>chr1_225989497	G,C,4,3(het)	:S80W;NM_023007.2||
KBTBD8	>chr3_67136616	T,C,0,13(hom)	:F179L;NM_032505.2||
KCNB2	>chr8_74011463	T,C,6,7(het)	:L440P;NM_004770.2||
KCNH7	>chr2_163069281	G,C,1,4(het)	:S342*;NM_173162.1,:S349*;NM_033272.2||
KDM1A	>chr1_23218812	G,A,0,4(hom)	:G46S;NM_015013.3||
KIAA0100	>chr17_23979482	T,C,1,5(het)	:T1508A;NM_014680.2||
KIAA0556	>chr16_27691998	G,A,0,5(hom)	:E1426K;NM_015202.2||
KIAA1267	>chr17_41605192	C,G,0,6(hom)	:G32A;NM_015443.2||
KIAA1324	>chr1_109536994	-,T,3,3(het)	:C641fs;NM_020775.3||
KIAA1409	>chr14_93108835	G,-,1,4(het)	:E487fs;NM_020818.3||
KIAA1683	>chr19_18236760	G,C,0,8(hom)	:Q864E;NM_025249.3,:Q818E;NM_001145305.1,NM_001145304.1||
KIR3DL1	>chr19_60021704	A,G,0,3(hom)	:R65G;NM_013289.2||	>chr19_60021663	A,G,0,3(hom)	:Y51C;NM_013289.2||	>chr19_60021666	G,A,0,3(hom)	:R52H;NM_013289.2||	>chr19_60021831	C,T,0,4(hom)	:S107L;NM_013289.2||
KLF17	>chr1_44368976	CAA,-,0,5(hom)	:N378-;NM_173484.3||
KLHDC5	>chr12_27842122	C,A,0,13(hom)	:T425N;NM_020782.1||
KLHL12	>chr1_201155523	C,G,1,3(het)	:C111S;NM_021633.2||
KLHL36	>chr16_83248236	G,-,0,8(hom)	:E108fs;NM_024731.2||
KRT33A	>chr17_36756290	C,A,3,13(het)	:V345L;NM_004138.2||
KRT74	>chr12_51248431	G,T,0,6(hom)	:L382M;NM_175053.3||
KRT75	>chr12_51110693	G,A,4,5(het)	:R312C;NM_004693.2||
KRT76	>chr12_51457017	C,T,6,4(het)	:G109D;NM_015848.4||
KRT85	>chr12_51045188	C,A,1,3(het)	:E152*;NM_002283.3||
KRT9	>chr17_36977490	C,A,1,4(het)	:R478L;NM_000226.3||
KRTAP11-1	>chr21_31175362	G,T,3,6(het)	:S118Y;NM_175858.2||
KRTAP4-12	>chr17_36533489	G,-,5,6(het)	:P138fs;NM_031854.2||
KRTAP5-1	>chr11_1562992	C,-,0,3(hom)	:G22fs;NM_001005922.1||
KRTAP5-5	>chr11_1608059	G,-,0,3(hom)	:G138fs;NM_001001480.2||
LAMA1	>chr18_6955412	T,A,7,10(het)	:E2357V;NM_005559.2||
LAMA5	>chr20_60332591	C,T,2,8(het)	:R1903K;NM_005560.3||	>chr20_60326189	T,C,0,4(hom)	:Q2427R;NM_005560.3||
LAMB4	>chr7_107530833	C,T,6,8(het)	:V358M;NM_007356.2||
LAMC3	>chr9_132936723	C,T,0,3(hom)	:T1034M;NM_006059.3||
LARS	>chr5_145519210	G,A,0,5(hom)	:P242S;NM_020117.9||
LCT	>chr2_136283814	G,A,1,5(het)	:P858L;NM_002299.2||
LDB2	>chr4_16113503	T,C,0,3(hom)	:Y328C;NM_001290.3||
LNX1	>chr4_54068336	G,A,2,4(het)	:A131V;NM_032622.2,:A227V;NM_001126328.1||
LOC440563	>chr1_13106218	A,T,1,3(het)	:V81D;NM_001136561.1||
LOR	>chr1_151500603	CTG,AC,1,3(het)	:SV185fs;NM_000427.2||	>chr1_151500130	-,TGGCGG,2,6(het)	:G28GGG;NM_000427.2||
LPHN2	>chr1_82204835	G,T,3,5(het)	:R751L;NM_012302.2||
LRIG1	>chr3_66513571	G,A,4,3(het)	:H1030Y;NM_015541.2||
LRIT2	>chr10_85974556	T,A,0,10(hom)	:K136N;NM_001017924.2||
LRRC14	>chr8_145716861	G,A,0,3(hom)	:R254Q;NM_014665.1||
LRRC3	>chr21_44701301	C,T,3,6(het)	:R116W;NM_030891.3||
LRRK2	>chr12_39000141	-,G,0,6(hom)	:K1638fs;NM_198578.3||	>chr12_39000172	A,C,2,4(het)	:Q1648P;NM_198578.3||
MBOAT7	>chr19_59376414	C,A,0,6(hom)	:A248S;NM_024298.3||
MC2R	>chr18_13875271	G,T,7,11(het)	:L83M;NM_000529.2||
MCC	>chr5_112506942	GTG,T,3,3(het)	:P252fs;NM_001085377.1,:P62fs;NM_002387.2||
MCM7	>chr7_99533809	G,A,7,5(het)	:T78M;NM_182776.1,:T254M;NM_005916.3||
MED15	>chr22_19248884	T,-,9,6(het)	:F200fs;NM_001003891.1,NM_015889.3||
MEOX2	>chr7_15692349	GTG,-,0,4(hom)	:H68-;NM_005924.4||
MFHAS1	>chr8_8785041	C,T,0,8(hom)	:V980M;NM_004225.2||
MKI67	>chr10_129794276	G,A,0,8(hom)	:R1940W;NM_002417.4||
MNDA	>chr1_157078739	G,A,3,5(het)	:G58S;NM_002432.1||
MPRIP	>chr17_16970808	G,C,0,4(hom)	:R112P;NM_201274.2,NM_015134.2||
MRPL9	>chr1_149999951	T,C,2,3(het)	:I213V;NM_031420.2||
MUPCDH	>chr11_607664	GG,TT,0,6(hom)	:P742K;NM_021924.3,:P548K;NM_031264.2||
MYH13	>chr17_10189346	G,T,12,8(het)	:H495Q;NM_003802.2||
MYO6	>chr6_76607064	G,T,0,7(hom)	:R199L;NM_004999.3||
MYPN	>chr10_69629326	C,A,1,10(hom)	:L1161I;NM_032578.2||
MYST3	>chr8_41964196	T,C,0,8(hom)	:T215A;NM_001099413.1,NM_006766.3,NM_001099412.1||
NALCN	>chr13_100561030	G,A,0,4(hom)	:H769Y;NM_052867.2||
NDST3	>chr4_119278687	G,T,1,12(hom)	:A419S;NM_004784.2||
NEUROD6	>chr7_31344832	C,A,4,5(het)	:Q193H;NM_022728.2||
NFASC	>chr1_203252106	G,-,3,9(het)	:G1109fs;NM_015090.3||
NLRP11	>chr19_61012389	G,T,0,15(hom)	:P467T;NM_145007.3||
NLRP14	>chr11_7021153	C,G,1,4(het)	:Y441*;NM_176822.3||
NLRP3	>chr1_245674031	G,T,1,6(het)	:G878V;NM_001127462.2,:G821V;NM_183395.2,:G935V;NM_001079821.2,NM_001127461.2,NM_004895.4||	>chr1_245655298	C,T,3,4(het)	:Q644*;NM_001127462.2,NM_183395.2,NM_001079821.2,NM_001127461.2,NM_004895.4||
NPNT	>chr4_107080683	G,T,0,3(hom)	:V170F;NM_001033047.1||
NRXN3	>chr14_79003395	G,T,3,5(het)	:R109L;NM_001105250.1,:R741L;NM_004796.4,NM_138970.3||
NSUN5B	>chr7_74882368	G,A,1,4(het)	:R41H;NM_148936.2,NM_001039487.1,NM_032158.3||
NT5C1B	>chr2_18631005	G,A,1,6(het)	:A85V;NM_033253.2,:A145V;NM_001002006.1||
NTNG1	>chr1_107669038	C,A,0,8(hom)	:Y287*;NM_014917.2,NM_001113226.1,NM_001113228.1||
NTRK2	>chr9_86532457	A,C,0,5(hom)	:K308Q;NM_001007097.1,NM_001018066.2,NM_006180.3,NM_001018064.1,NM_001018065.2||
OAS1	>chr12_111830979	G,T,2,4(het)	:E146*;NM_016816.2,NM_002534.2,NM_001032409.1||
OCA2	>chr15_25905345	C,A,2,4(het)	:D408Y;NM_000275.2||
OIP5	>chr15_39399158	T,-,9,8(het)	:K168fs;NM_007280.1||
OPN4	>chr10_88413435	G,A,0,5(hom)	:A443T;NM_001030015.2,:A432T;NM_033282.3||
OPTC	>chr1_201739399	C,A,2,7(het)	:N310K;NM_014359.3||
OR1L6	>chr9_124552259	C,G,0,12(hom)	:F105L;NM_001004453.2||
OR2C3	>chr1_245761702	G,T,3,6(het)	:H246Q;NM_198074.4||
OR2L13	>chr1_246329919	C,T,4,5(het)	:L207F;NM_175911.2||
OR2T3	>chr1_246803952	C,T,1,4(het)	:A244T;NM_001005495.1||
OR2T34	>chr1_246803952	C,T,1,4(het)	:A244T;NM_001001821.1||
OR2W3	>chr1_246125978	CCT,-,1,7(het)	:S156-;NM_001001957.2||
OR4C11	>chr11_55127957	G,A,0,15(hom)	:Q157*;NM_001004700.1||
OR4C15	>chr11_55078523	G,T,2,3(het)	:M56I;NM_001001920.1||
OR4C3	>chr11_48303492	G,C,5,4(het)	:V142L;NM_001004702.1||	>chr11_48303720	T,C,6,5(het)	:Y218H;NM_001004702.1||	>chr11_48303537	A,T,5,4(het)	:N157Y;NM_001004702.1||	>chr11_48303508	G,A,5,4(het)	:R147H;NM_001004702.1||	>chr11_48303706	C,G,6,5(het)	:A213G;NM_001004702.1||	>chr11_48303700	A,G,6,5(het)	:E211G;NM_001004702.1||	>chr11_48303538	A,G,5,4(het)	:N157S;NM_001004702.1||
OR4C46	>chr11_51372275	G,T,0,5(hom)	:A140S;NM_001004703.1||
OR4F6	>chr15_100163650	A,G,2,4(het)	:I69V;NM_001005326.1||
OR4K1	>chr14_19473750	-,C,0,4(hom)	:A29fs;NM_001004063.1||
OR4P4	>chr11_55162902	C,A,0,6(hom)	:P165T;NM_001004124.1||
OR52E6	>chr11_5819414	C,A,0,5(hom)	:G97V;NM_001005167.1||
OR52K2	>chr11_4427797	C,A,0,11(hom)	:L218M;NM_001005172.1||
OR5D16	>chr11_55363193	T,A,4,5(het)	:N131K;NM_001005496.1||	>chr11_55362979	C,T,0,5(hom)	:T59I;NM_001005496.1||
OR5R1	>chr11_55941336	A,-,0,3(hom)	:F317fs;NM_001004744.1||
OR6C75	>chr12_54045681	C,G,4,8(het)	:H174D;NM_001005497.1||
OR6S1	>chr14_20179413	-,C,1,4(het)	:T93fs;NM_001001968.1||
OR9G1	>chr11_56225280	T,C,4,3(het)	:F281L;NM_001005213.1||
ORC5L	>chr7_103588769	T,C,3,3(het)	:N379S;NM_002553.2||
OSBPL3	>chr7_24826349	C,A,2,4(het)	:A640S;NM_015550.2,:A573S;NM_145322.1,:A609S;NM_145320.1,:A604S;NM_145321.1||
P11	>chr12_46390931	C,-,5,6(het)	:R344fs;NM_006025.2||
PACRG	>chr6_163403303	G,T,1,3(het)	:K142N;NM_152410.2,NM_001080378.1,NM_001080379.1||
PAK6	>chr15_38352414	A,G,2,4(het)	:Y471C;NM_020168.4,NM_001128628.1,NM_001128629.1||
PAPL	>chr19_44283669	G,T,6,14(het)	:D319Y;NM_001004318.2||
PAXIP1	>chr7_154391127	G,-,42,37(het)	:P573fs;NM_007349.3||
PCDH20	>chr13_60884416	C,A,0,3(hom)	:R606I;NM_022843.3||
PCDH8	>chr13_52319948	C,T,7,8(het)	:A209T;NM_032949.1,NM_002590.2||
PCDHB13	>chr5_140575527	G,C,0,20(hom)	:V550L;NM_018933.2||
PCDHB9	>chr5_140547375	A,G,0,3(hom)	:E100G;NM_019119.3||
PCDHGA12	>chr5_140792432	G,A,0,4(hom)	:S641N;NM_003735.2,NM_032094.1||
PCTP	>chr17_51199741	G,A,0,4(hom)	:C63Y;NM_021213.2||
PDE1B	>chr12_53247078	T,A,5,4(het)	:L56Q;NM_000924.2||
PDE3A	>chr12_20679163	T,G,3,3(het)	:I636S;NM_000921.3||
PDE4B	>chr1_66607175	C,T,0,6(hom)	:R594W;NM_002600.3,NM_001037341.1,:R579W;NM_001037340.1,:R422W;NM_001037339.1||
PDP2	>chr16_65476142	G,T,0,9(hom)	:V152L;NM_020786.1||
PDZRN3	>chr3_73516420	C,T,2,8(het)	:G663S;NM_015009.1||
PHF12	>chr17_24263827	T,G,1,5(het)	:S630R;NM_001033561.1,NM_020889.2||
PIK3C2B	>chr1_202670356	C,A,5,4(het)	:V1174L;NM_002646.3||
PKD1	>chr16_2101667	G,A,0,5(hom)	:P1168S;NM_001009944.2,NM_000296.3||
PKHD1	>chr6_51720585	A,G,4,8(het)	:V3263A;NM_138694.3,NM_170724.2||
PLCB1	>chr20_8661967	G,T,0,3(hom)	:R658S;NM_182734.1,NM_015192.2||
PLEKHA7	>chr11_16819728	C,A,6,4(het)	:A272S;NM_175058.4||
PLEKHA9	>chr12_43853306	C,A,4,5(het)	:M371I;NM_015899.1||
PLEKHG4	>chr16_65871902	G,T,2,3(het)	:G152C;NM_015432.3,NM_001129727.1,NM_001129729.1,NM_001129728.1||
PLEKHG5	>chr1_6451793	CTC,-,2,6(het)	:E715-;NM_001042664.1,:E771-;NM_001042663.1,NM_020631.3,NM_001042665.1,:E792-;NM_198681.2||	>chr1_6454176	C,T,2,4(het)	:A414T;NM_001042664.1,:A470T;NM_001042663.1,NM_020631.3,NM_001042665.1,:A491T;NM_198681.2||
PLEKHM1	>chr17_40886987	A,C,4,3(het)	:F672V;NM_014798.2||
PLXNA1	>chr3_128234250	A,G,7,11(het)	:I1803V;NM_032242.2||
PLXNA2	>chr1_206338870	-,G,6,5(het)	:C559fs;NM_025179.3||
POGZ	>chr1_149644383	G,A,7,5(het)	:A1198V;NM_207171.1,:A1251V;NM_015100.2||
POLE	>chr12_131747642	C,T,0,4(hom)	:V1016M;NM_006231.2||
POLR2J2	>chr7_102094855	G,A,5,5(het)	:P78L;NM_032959.4||
POLR2J3	>chr7_102094855	G,A,5,5(het)	:P78L;NM_001097615.1||
POM121C	>chr7_74891435	G,A,2,7(het)	:S294L;NM_001099415.1||
PPFIA1	>chr11_69859360	T,-,3,3(het)	:L447fs;NM_003626.2,NM_177423.1||
PPP2R1B	>chr11_111129480	T,C,0,6(hom)	:K354R;NM_181699.2,NM_002716.4||
PRG4	>chr1_184543410	-,C,0,4(hom)	:E512fs;NM_001127710.1,:E646fs;NM_005807.3,:E553fs;NM_001127709.1,:E605fs;NM_001127708.1||
PRUNE	>chr1_149273078	C,A,4,6(het)	:P369H;NM_021222.1||
PTCHD3	>chr10_27727866	T,A,0,8(hom)	:D556V;NM_001034842.3||
PTPN11	>chr12_111372540	A,G,4,4(het)	:N58S;NM_002834.3||
PTPN5	>chr11_18721499	G,T,0,9(hom)	:N116K;NM_006906.1,NM_032781.3||
PTPRC	>chr1_196977651	A,T,4,5(het)	:T649S;NM_080921.2,:T810S;NM_002838.3,:T762S;NM_080922.2||
PTPRN2	>chr7_157106957	-,T,6,4(het)	:Y735fs;NM_002847.3,:Y706fs;NM_130843.2,:Y718fs;NM_130842.2||	>chr7_157106954	C,-,6,4(het)	:M736fs;NM_002847.3,:M707fs;NM_130843.2,:M719fs;NM_130842.2||
PYHIN1	>chr1_157175505	A,-,0,3(hom)	:K142fs;NM_198929.3,:K133fs;NM_198928.3,NM_198930.2,NM_152501.3||
PYROXD1	>chr11_106203309	G,T,0,28(hom)	:C174*;NM_024854.3||
RACGAP1	>chr12_48674501	T,G,8,16(het)	:H368P;NM_001126103.1,NM_001126104.1,NM_013277.3||
REG1A	>chr2_79202658	T,C,5,6(het)	:S74P;NM_002909.4||
REG3A	>chr2_79239967	G,T,6,12(het)	:Q25K;NM_138937.1,NM_002580.1,NM_138938.1||
RFPL3	>chr22_31084429	A,T,1,6(het)	:Q124L;NM_001098535.1,:Q95L;NM_006604.1||
RFX6	>chr6_117356679	C,A,4,14(het)	:H822Q;NM_173560.2||
RHAG	>chr6_49712423	C,A,7,5(het)	:G21V;NM_000324.2||
RHPN2	>chr19_38173349	G,C,7,5(het)	:L571V;NM_033103.4||
RNASE3	>chr14_20429948	G,T,4,5(het)	:R88L;NM_002935.2||
RNF215	>chr22_29106106	G,C,0,4(hom)	:P318R;NM_001017981.1||
RNPEP	>chr1_200231944	G,T,1,3(het)	:E262*;NM_020216.3||
ROS1	>chr6_117772113	C,A,2,3(het)	:A1443S;NM_002944.2||
RPH3AL	>chr17_63683	G,A,0,5(hom)	:A303V;NM_006987.2||
RPS8	>chr1_45016289	A,G,2,4(het)	:K140E;NM_001012.1||
RSPH4A	>chr6_117058303	-,C,4,4(het)	:Y604fs;NM_001010892.2||
RTN3	>chr11_63243090	A,G,2,5(het)	:I162M;NM_201428.1||
RXFP3	>chr5_33972817	A,T,1,7(het)	:E72V;NM_016568.2||
SAAL1	>chr11_18084149	-,GCG,0,3(hom)	:PS7R;NM_138421.2||
SAPS3	>chr11_68100008	C,G,0,9(hom)	:P438R;NM_018312.4||
SARM1	>chr17_23732680	-,G,0,6(hom)	:L268fs;NM_015077.2||
SELP	>chr1_167830661	C,T,3,8(het)	:G727E;NM_003005.3||
SELPLG	>chr12_107541773	GC,-,9,7(het)	:G147fs;NM_003006.3||
SEMA5A	>chr5_9207682	T,A,0,9(hom)	:S467C;NM_003966.2||
SFRS8	>chr12_130849535	G,T,1,6(het)	:R907S;NM_004592.2||
SHANK2	>chr11_70011261	C,T,0,10(hom)	:A341T;NM_133266.3,:A929T;NM_012309.3||
SIGLEC12	>chr19_56696608	-,T,0,4(hom)	:F65fs;NM_053003.2||
SIK1	>chr21_43661984	-,A,0,3(hom)	:A615fs;NM_173354.3||
SIM1	>chr6_101003170	G,T,4,4(het)	:L217M;NM_005068.2||
SIPA1L3	>chr19_43323778	GC,-,4,3(het)	:GP1087fs;NM_015073.1||
SIRT2	>chr19_44071610	C,T,3,4(het)	:R116H;NM_030593.1,:R153H;NM_012237.2||
SLC16A6	>chr17_63779298	G,T,0,8(hom)	:L200I;NM_004694.3||
SLC25A23	>chr19_6405413	C,T,0,4(hom)	:R239H;NM_024103.2||
SLC26A5	>chr7_102820732	T,C,6,6(het)	:N330S;NM_198999.1,NM_206884.1,NM_206883.1||
SLC26A8	>chr6_36088066	A,G,3,7(het)	:C84R;NM_138718.1,NM_052961.2||
SLC35E2	>chr1_1656111	G,A,0,3(hom)	:R204W;NM_182838.1||
SLC39A12	>chr10_18306970	GG,TT,0,3(hom)	:M296I;NM_001145195.1,NM_152725.3||
SLC7A8	>chr14_22678517	C,-,4,4(het)	:A290fs;NM_012244.2,:A87fs;NM_182728.1||
SLC8A2	>chr19_52661189	G,T,0,5(hom)	:A95E;NM_015063.2||
SMARCA2	>chr9_2029782	G,ATGT,6,5(het)	:Q225QC;NM_003070.3,NM_139045.2||
SOX6	>chr11_16024751	G,A,0,4(hom)	:A516V;NM_001145819.1,:A503V;NM_033326.3,:A476V;NM_001145811.1,:A479V;NM_017508.2||
SP9	>chr2_174910020	C,A,2,5(het)	:P321T;NM_001145250.1||
SPATA19	>chr11_133220268	C,A,0,3(hom)	:V36L;NM_174927.1||
SPCS1	>chr3_52715312	C,T,0,3(hom)	:H71Y;NM_014041.3||
SPDYE1	>chr7_66389031	A,G,2,6(het)	:H334R;NM_175064.2||
SPDYE5	>chr7_66389031	A,G,2,6(het)	:H335R;NM_001099435.2||
SPOCK3	>chr4_168070383	G,T,1,3(het)	:P146H;NM_001040159.1,:P149H;NM_016950.2||
SSH1	>chr12_107735050	C,G,3,4(het)	:E110D;NM_001161331.1,:E99D;NM_018984.3||
STAB1	>chr3_52528608	C,G,3,3(het)	:S1742R;NM_015136.2||
STC1	>chr8_23767927	G,T,0,4(hom)	:H19N;NM_003155.2||
STK33	>chr11_8370772	G,C,0,4(hom)	:S469*;NM_030906.2||
SYNE1	>chr6_152543109	C,T,3,5(het)	:R7772Q;NM_182961.2,:R7701Q;NM_033071.2,:R2296Q;NM_015293.2||
TARS	>chr5_33484549	C,A,5,13(het)	:A95E;NM_152295.3||
TAS2R38	>chr7_141319079	C,A,4,6(het)	:A294S;NM_176817.3||
TCF4	>chr18_51075618	C,G,0,4(hom)	:G358R;NM_001083962.1,NM_003199.2||
TEC	>chr4_47835491	G,A,0,18(hom)	:P587L;NM_003215.2||
TECRL	>chr4_64858139	C,T,1,5(het)	:M220I;NM_001010874.4||
TET2	>chr4_106374915	C,T,0,9(hom)	:R123C;NM_001127208.1,NM_017628.3||
TEX15	>chr8_30821514	G,C,3,3(het)	:T1521S;NM_031271.3||
TG	>chr8_133952877	A,C,4,4(het)	:Y126S;NM_003235.4||
TGM2	>chr20_36217903	G,T,0,3(hom)	:P65T;NM_004613.2,NM_198951.1||
TGM3	>chr20_2269208	C,A,0,10(hom)	:S688Y;NM_003245.3||
THAP2	>chr12_70356776	GTT,-,2,5(het)	:C103-;NM_031435.2||
THSD1	>chr13_51870229	C,A,8,8(het)	:G54W;NM_018676.3,NM_199263.2||
TIAM1	>chr21_31414927	T,C,6,6(het)	:K1469R;NM_003253.2||
TIPIN	>chr15_64416552	C,T,1,3(het)	:R235K;NM_017858.2||
TJAP1	>chr6_43580905	G,T,5,6(het)	:E327D;NM_001146020.1,NM_001146018.1,:E337D;NM_001146017.1,NM_001146016.1,NM_080604.2||
TLR3	>chr4_187235191	C,A,0,4(hom)	:P142T;NM_003265.2||
TM6SF1	>chr15_81572602	C,-,0,3(hom)	:L48fs;NM_023003.3,NM_001144903.1||
TMED6	>chr16_67943142	A,G,0,9(hom)	:F6L;NM_144676.2||
TMEM156	>chr4_38664360	C,T,1,5(het)	:V272I;NM_024943.1||
TMPRSS3	>chr21_42688549	C,T,5,6(het)	:R16Q;NM_032405.1,NM_024022.2||
TNFRSF18	>chr1_1131637	C,G,0,3(hom)	:D60H;NM_148901.1,NM_004195.2,NM_148902.1||
TP53	>chr17_7518930	C,A,2,4(het)	:S83I;NM_001126115.1,:S215I;NM_001126114.1,NM_001126117.1,NM_001126112.1,NM_001126113.1,NM_000546.4,NM_001126116.1||
TPH2	>chr12_70711623	C,A,1,4(het)	:Q452K;NM_173353.3||
TRIM60	>chr4_166181438	T,G,0,7(hom)	:M255R;NM_152620.2||
TRIO	>chr5_14459017	C,T,5,9(het)	:R1593W;NM_007118.2||
TRPC3	>chr4_123073308	C,A,6,7(het)	:K186N;NM_001130698.1,:K113N;NM_003305.2||
TRPC4	>chr13_37109107	C,A,3,4(het)	:S956I;NM_016179.2||
TRPM3	>chr9_72415401	C,T,0,5(hom)	:G718S;NM_024971.5,:G721S;NM_206947.3,:G731S;NM_206946.3,:G859S;NM_001007471.2,:G706S;NM_020952.4,:G696S;NM_206944.3,:G708S;NM_206945.3||
TRPV6	>chr7_142285046	C,A,4,5(het)	:R153L;NM_018646.2||
TSSK4	>chr14_23745102	A,T,0,11(hom)	:T45S;NM_174944.2||
TTC18	>chr10_74728858	C,A,4,4(het)	:S512I;NM_145170.3||
TTC33	>chr5_40782826	T,A,0,10(hom)	:T18S;NM_012382.2||
UBE2O	>chr17_71903963	C,A,0,6(hom)	:D884Y;NM_022066.3||
USH1C	>chr11_17487642	G,A,0,4(hom)	:T617I;NM_153676.3||
USP16	>chr21_29330527	T,-,4,5(het)	:Y137fs;NM_001032410.1,NM_001001992.1,NM_006447.2||
USP39	>chr2_85711575	A,G,5,4(het)	:K315R;NM_006590.2||
VIL1	>chr2_218998623	C,G,1,7(het)	:Y65*;NM_007127.2||
VIP	>chr6_153119953	A,T,1,4(het)	:E166V;NM_003381.2,:E165V;NM_194435.1||
VPS26A	>chr10_70562703	T,C,0,3(hom)	:I16T;NM_001035260.1,NM_004896.3||
VPS41	>chr7_38875284	G,C,3,5(het)	:T52R;NM_014396.3,NM_080631.3||
WDR89	>chr14_63136079	CCC,TCT,5,8(het)	:KG112K;NM_001008726.1,NM_080666.2||	>chr14_63136055	C,-,6,8(het)	:S120fs;NM_001008726.1,NM_080666.2||	>chr14_63135989	A,C,9,9(het)	:L142W;NM_001008726.1,NM_080666.2||	>chr14_63136058	-,G,6,8(het)	:I119fs;NM_001008726.1,NM_080666.2||	>chr14_63136120	A,T,5,6(het)	:D99E;NM_001008726.1,NM_080666.2||	>chr14_63135954	T,C,10,7(het)	:N154D;NM_001008726.1,NM_080666.2||	>chr14_63136116	G,A,5,7(het)	:R100*;NM_001008726.1,NM_080666.2||	>chr14_63136184	C,T,4,4(het)	:R77K;NM_001008726.1,NM_080666.2||	>chr14_63136148	C,T,4,6(het)	:C89Y;NM_001008726.1,NM_080666.2||	>chr14_63136155	A,G,4,5(het)	:S87P;NM_001008726.1,NM_080666.2||	>chr14_63135945	T,A,10,7(het)	:T157S;NM_001008726.1,NM_080666.2||	>chr14_63136105	T,A,6,7(het)	:R104S;NM_001008726.1,NM_080666.2||	>chr14_63136151	G,C,4,6(het)	:A88G;NM_001008726.1,NM_080666.2||	>chr14_63135932	GA,CGG,9,7(het)	:DS161fs;NM_001008726.1,NM_080666.2||
WNT2B	>chr1_112811683	A,C,1,5(het)	:M1L;NM_004185.3||
ZAK	>chr2_173664072	G,T,0,3(hom)	:G23C;NM_016653.2,NM_133646.2||
ZC3H11A	>chr6_66069491	C,A,5,8(het)	:S119*;NM_014827.4||
ZCCHC17	>chr1_31609479	A,-,10,13(het)	:K193fs;NM_016505.2||
ZFP14	>chr19_41523933	C,T,0,9(hom)	:R212H;NM_020917.1||
ZFP28	>chr19_61757993	A,G,5,4(het)	:K676R;NM_020828.1||	>chr19_61757983	T,C,5,4(het)	:Y673H;NM_020828.1||
ZNF280B	>chr22_21173665	G,-,0,3(hom)	:T20fs;NM_080764.2||
ZNF302	>chr19_39867717	G,A,0,4(hom)	:R312H;NM_001012320.1,NM_018443.2||
ZNF384	>chr12_6647297	T,CTG,4,3(het)	:A466fs;NM_001039916.1,:A450fs;NM_001039919.1,NM_001039918.1,:A411fs;NM_001039920.1,NM_133476.3,NM_001039917.1||
ZNF485	>chr10_43432582	C,T,0,6(hom)	:A362V;NM_145312.3||
ZNF503	>chr10_76831124	-,TCCGCCTCCGCC,0,4(hom)	:A22AAEAE;NM_032772.4||
ZNF560	>chr19_9439370	C,T,0,6(hom)	:G418D;NM_152476.2||
ZNF616	>chr19_57311892	C,A,0,5(hom)	:V113L;NM_178523.3||
ZNF658	>chr9_40763837	G,-,0,3(hom)	:P480fs;NM_033160.5,:P236fs;NM_001032297.1||
ZNF683	>chr1_26563875	CACCGAGCGCTGGGGTGCCCCAGC,-,0,9(hom)	:ELGHPSAR243-;NM_001114759.1,NM_173574.2||
ZNF687	>chr1_149528620	A,-,2,3(het)	:T872fs;NM_020832.1||
ZNF705A	>chr11_71207538	A,T,0,3(hom)	:I55K;NM_001004328.2||
ZNF705D	>chr11_71207538	A,T,0,3(hom)	:I55K;NM_001039615.3||
ZNF717	>chr3_75869128	G,A,1,3(het)	:T779I;NM_001128223.1||	>chr3_75869107	T,C,1,3(het)	:Y786C;NM_001128223.1||	>chr3_75869140	G,A,1,3(het)	:T775M;NM_001128223.1||	>chr3_75869143	C,T,1,3(het)	:S774N;NM_001128223.1||
ZNF763	>chr19_11950145	-,G,0,3(hom)	:Y139fs;NM_001012753.1||	>chr19_11950149	-,G,0,3(hom)	:Q140fs;NM_001012753.1||

## Sheet: mda-mb468_f40r3
AARS2	>chr6_44382099	T,C,1,4(het)	:N399S;NM_020745.2||
ABCA10	>chr17_64702214	A,G,0,15(hom)	:Y418H;NM_080282.3||
ABCB5	>chr7_20691850	A,T,1,9(hom)	:K181*;NM_178559.5||
ABCC10	>chr6_43521598	G,A,3,3(het)	:S1077N;NM_033450.2||
ABCF2	>chr7_150551827	C,T,3,4(het)	:E198K;NM_007189.1,NM_005692.3||
ACOX2	>chr3_58478103	G,A,0,4(hom)	:R574C;NM_003500.3||
ACSF3	>chr16_87706032	C,T,0,10(hom)	:P285L;NM_001127214.1,NM_174917.2||
ADAD2	>chr16_82785214	C,T,0,4(hom)	:R174C;NM_139174.3||
ADAM21	>chr14_69994039	T,C,0,4(hom)	:S24P;NM_003813.2||
ADAMTS12	>chr5_33631883	C,T,0,5(hom)	:R856H;NM_030955.2||	>chr5_33585179	G,A,0,3(hom)	:R1398W;NM_030955.2||
ADCK2	>chr7_140025511	C,T,3,5(het)	:R390C;NM_052853.3||
AGA	>chr4_178596964	A,C,0,6(hom)	:L146V;NM_000027.2||
AGAP11	>chr10_88759100	C,T,0,4(hom)	:R371C;NM_133447.1||
AHNAK	>chr11_62057830	G,A,9,6(het)	:S212L;NM_001620.1||
AKAP11	>chr13_41772434	A,G,0,5(hom)	:I518V;NM_016248.2||	>chr13_41772425	A,G,0,5(hom)	:I515V;NM_016248.2||	>chr13_41771915	A,G,0,9(hom)	:I345V;NM_016248.2||
AKAP13	>chr15_84074758	C,A,0,6(hom)	:H2371Q;NM_006738.4,:H2367Q;NM_007200.3,:H612Q;NM_144767.3||	>chr15_84008929	T,C,0,4(hom)	:V1648A;NM_006738.4,:V1644A;NM_007200.3||
ALKBH1	>chr14_77210242	G,A,0,4(hom)	:S279L;NM_006020.2||
ALPP	>chr2_232953212	A,G,0,5(hom)	:S244G;NM_001632.3||
AMBN	>chr4_71506547	G,A,0,11(hom)	:M286I;NM_016519.4||
ANGPTL5	>chr11_101270864	G,A,6,4(het)	:T268M;NM_178127.4||
ANK2	>chr4_114498284	G,A,0,11(hom)	:A3021T;NM_001148.4||
ANKRD12	>chr18_9245785	C,-,4,5(het)	:T841fs;NM_015208.3,:T818fs;NM_001083625.1||
ANKRD36B	>chr2_95881245	A,G,1,5(het)	:V1321A;NM_025190.3||	>chr2_95881211	T,G,2,4(het)	:E1333D;NM_025190.3||	>chr2_95881198	A,G,2,3(het)	:F1337L;NM_025190.3||
APLF	>chr2_68625938	T,C,2,11(het)	:S426P;NM_173545.2||
AQP7	>chr9_33376465	A,G,1,3(het)	:Y115H;NM_001170.1||
ARHGAP22	>chr10_49331362	T,G,0,4(hom)	:I327L;NM_021226.2||
ARHGEF17	>chr11_72698037	-,TCC,2,3(het)	:I236S;NM_014786.3||
ASGR2	>chr17_6945643	C,T,2,3(het)	:R285Q;NM_080914.1,:R280Q;NM_080913.2,:R304Q;NM_001181.3,NM_080912.2||
ATP5C1	>chr10_7880989	C,T,0,3(hom)	:P85L;NM_001001973.1,NM_005174.2||
ATXN3	>chr14_91618463	G,T,0,11(hom)	:R186S;NM_001127697.2,:R182S;NM_030660.4,:R222S;NM_001127696.1,:R237S;NM_004993.5||
BAG1	>chr9_33245882	C,G,2,4(het)	:G310A;NM_004323.4||
BLM	>chr15_89105268	A,T,1,10(hom)	:D554V;NM_000057.2||
BRD8	>chr5_137509429	A,C,0,5(hom)	:L1106V;NM_139199.1||
C11ORF16	>chr11_8899614	T,A,0,3(hom)	:K410I;NM_020643.2||
C12ORF30	>chr12_110962699	G,A,0,4(hom)	:T836I;NM_024953.2||
C14ORF102	>chr14_89824679	A,C,0,6(hom)	:F701L;NM_199043.1,:F932L;NM_017970.2||
C14ORF49	>chr14_94973064	AGA,-,0,3(hom)	:NL795-;NM_152592.3||
C15ORF42	>chr15_87968143	G,A,0,4(hom)	:G1200S;NM_152259.3||
C15ORF52	>chr15_38415069	G,A,0,5(hom)	:P396L;NM_207380.2||
C17ORF101	>chr17_77956498	C,T,1,5(het)	:R179Q;NM_024648.1,NM_175902.3||
C1ORF116	>chr1_205262275	C,T,3,3(het)	:R486H;NM_023938.5,:R240H;NM_001083924.1||
C1ORF173	>chr1_74838113	G,A,10,7(het)	:P527L;NM_001002912.3||
C2ORF65	>chr2_74720702	T,C,2,3(het)	:Q70R;NM_138804.3||
C3ORF64	>chr3_69111557	C,A,4,5(het)	:G345V;NM_173654.1||
C5ORF20	>chr5_134810342	T,C,0,5(hom)	:K119R;NM_130848.2||
C5ORF36	>chr5_93882057	C,G,0,12(hom)	:V208L;NM_173665.2,NM_001145678.1||
C5ORF42	>chr5_37220668	C,-,0,10(hom)	:S1487fs;NM_023073.3||
C5ORF45	>chr5_179203761	C,G,1,4(het)	:Q97H;NM_016175.3||
C6ORF138	>chr6_47955221	G,C,8,7(het)	:P440A;NM_001013732.3||
C6ORF26	>chr6_31839861	-,T,5,5(het)	:P100fs;NM_001039651.1||
C9ORF95	>chr9_76871541	A,-,6,6(het)	:F154fs;NM_001127603.1,:F178fs;NM_017881.2||
CABYR	>chr18_19993504	T,A,1,5(het)	:D205E;NM_138644.1,NM_153769.1,:D107E;NM_138643.1||
CACNA1D	>chr3_53749394	G,T,0,9(hom)	:E934D;NM_001128840.1,:E954D;NM_000720.2,NM_001128839.1||
CACNG5	>chr17_62311608	C,T,0,3(hom)	:A206V;NM_145811.1||
CAMK4	>chr5_110847653	C,T,0,7(hom)	:R338C;NM_001744.3||
CATSPER1	>chr11_65550279	C,T,2,4(het)	:V50M;NM_053054.3||
CATSPER2	>chr15_41727545	C,A,0,4(hom)	:A3S;NM_172095.1,NM_054020.2,NM_172097.1||
CCDC102B	>chr18_64657026	C,G,0,5(hom)	:T237R;NM_024781.2,NM_001093729.1||
CCDC82	>chr11_95757238	T,C,11,12(het)	:T108A;NM_024725.3||
CCDC87	>chr11_66116091	C,-,0,3(hom)	:E325fs;NM_018219.2||
CCL4	>chr17_31455487	A,-,0,8(hom)	:S26fs;NM_002984.2||
CCNO	>chr5_54563073	C,T,0,4(hom)	:E314K;NM_021147.3||
CCT8L2	>chr7_151773892	G,A,0,4(hom)	:R133Q;NM_014406.4||
CDC27	>chr17_42571171	A,G,2,4(het)	:L546P;NM_001256.3,:L552P;NM_001114091.1||	>chr17_42571161	A,C,2,4(het)	:D550E;NM_001256.3,:D556E;NM_001114091.1||	>chr17_42571167	TT,CG,2,4(het)	:Q547P;NM_001256.3,:Q553P;NM_001114091.1||	>chr17_42569599	A,G,1,4(het)	:F611L;NM_001256.3,:F617L;NM_001114091.1||	>chr17_42587080	-,C,1,7(het)	:P305fs;NM_001256.3,NM_001114091.1||	>chr17_42569653	C,T,1,4(het)	:A593T;NM_001256.3,:A599T;NM_001114091.1||	>chr17_42554943	G,A,0,7(hom)	:T753M;NM_001256.3,:T759M;NM_001114091.1||	>chr17_42569632	A,C,1,4(het)	:Y600D;NM_001256.3,:Y606D;NM_001114091.1||	>chr17_42569650	T,G,1,4(het)	:I594L;NM_001256.3,:I600L;NM_001114091.1||	>chr17_42587078	G,-,1,7(het)	:P306fs;NM_001256.3,NM_001114091.1||	>chr17_42576285	C,T,1,3(het)	:S378N;NM_001256.3,:S384N;NM_001114091.1||	>chr17_42569591	T,G,1,4(het)	:L614F;NM_001256.3,:L620F;NM_001114091.1||	>chr17_42569647	G,C,1,4(het)	:Q595E;NM_001256.3,:Q601E;NM_001114091.1||
CDH24	>chr14_22588971	C,T,0,3(hom)	:R462H;NM_144985.3,:R500H;NM_022478.3||
CDH5	>chr16_64989928	-,T,0,5(hom)	:L519fs;NM_001795.3||
CDKL2	>chr4_76740459	G,A,0,6(hom)	:T471I;NM_003948.3||
CDON	>chr11_125381112	C,T,5,5(het)	:A535T;NM_016952.4||
CEP192	>chr18_13039812	AGCA,G,4,9(het)	:EQ980G;NM_032142.3||
CEP350	>chr1_178249776	A,G,12,8(het)	:D522G;NM_014810.4||
CHAT	>chr10_50500195	C,G,0,3(hom)	:L167V;NM_001142933.1,:L131V;NM_020986.3,NM_001142929.1,:L249V;NM_020549.4,NM_001142934.1,NM_020985.3,NM_020984.3||
CLCA1	>chr1_86732602	G,A,6,7(het)	:V609I;NM_001285.3||
CLCN6	>chr1_11802155	T,-,3,3(het)	:F102fs;NM_001286.2,NM_021735.2,NM_021737.2,NM_021736.2||
CLEC4F	>chr2_70897236	T,A,3,9(het)	:D262V;NM_173535.2||
CMTM1	>chr16_65170337	A,G,0,3(hom)	:R148G;NM_181269.2,:R265G;NM_052999.3,:R95G;NM_181272.2,:R101G;NM_181271.2||
COG3	>chr13_45006857	T,C,0,3(hom)	:V826A;NM_031431.2||
CORIN	>chr4_47358556	G,A,0,4(hom)	:T555I;NM_006587.2||	>chr4_47358517	T,G,0,4(hom)	:Q568P;NM_006587.2||
CPA5	>chr7_129790033	G,A,5,4(het)	:V237I;NM_001127442.1,NM_001127441.1,NM_080385.4||
CSMD2	>chr1_34026859	T,C,6,4(het)	:N491S;NM_052896.3||
CSNK1G1	>chr15_62284186	CTTT,-,0,3(hom)	:LK260fs;NM_022048.3||
CTBP2	>chr10_126681595	C,A,0,4(hom)	:K95N;NM_001083914.1,NM_001329.2,:K635N;NM_022802.2||	>chr10_126681567	T,-,0,3(hom)	:I104fs;NM_001083914.1,NM_001329.2,:I644fs;NM_022802.2||	>chr10_126676649	G,A,1,4(het)	:R147W;NM_001083914.1,NM_001329.2,:R687W;NM_022802.2||	>chr10_126681650	G,A,0,4(hom)	:A76V;NM_001083914.1,NM_001329.2,:A616V;NM_022802.2||	>chr10_126681624	T,A,0,4(hom)	:I85F;NM_001083914.1,NM_001329.2,:I625F;NM_022802.2||	>chr10_126681570	-,T,0,3(hom)	:R103fs;NM_001083914.1,NM_001329.2,:R643fs;NM_022802.2||	>chr10_126681565	T,C,0,3(hom)	:I105M;NM_001083914.1,NM_001329.2,:I645M;NM_022802.2||	>chr10_126705794	CT,-,0,4(hom)	:S175fs;NM_022802.2||
CYP4A11	>chr1_47176357	C,A,6,6(het)	:V79L;NM_000778.3||
DDR2	>chr1_161016563	T,C,2,5(het)	:V824A;NM_001014796.1,NM_006182.2||
DKK3	>chr11_11942720	T,C,0,3(hom)	:E307G;NM_013253.4,NM_015881.5,NM_001018057.1||
DNAH10	>chr12_122854166	G,A,0,7(hom)	:G756S;NM_207437.3,NM_001083900.1||
DNAH5	>chr5_13939133	C,T,3,4(het)	:E895K;NM_001369.2||
DNAH8	>chr6_38971948	C,T,7,9(het)	:S2753F;NM_001371.2||
DNAJC6	>chr1_65627886	C,T,7,10(het)	:L429F;NM_014787.2||
DOLK	>chr9_130748450	C,G,7,5(het)	:Q319H;NM_014908.3||
DPPA3	>chr14_35910717	C,A,0,8(hom)	:N117K;NM_199286.2||
DSEL	>chr18_63329663	G,T,0,4(hom)	:P1065T;NM_032160.2||
DSP	>chr6_7519475	A,G,10,8(het)	:Y763C;NM_001008844.1,NM_004415.2||
DST	>chr6_56606953	C,T,12,11(het)	:S975N;NM_183380.2,:S649N;NM_020388.3,:S1015N;NM_001144770.1,:S1153N;NM_001144769.1,NM_015548.3,:S1004N;NM_001144771.1,NM_001723.4||
DVL1	>chr1_1267348	C,G,2,3(het)	:E139D;NM_004421.2||
EFHB	>chr3_19899062	G,A,0,4(hom)	:T771I;NM_144715.3||
EGFLAM	>chr5_38406177	A,T,0,13(hom)	:T190S;NM_152403.2||
EHHADH	>chr3_186448970	C,A,3,3(het)	:G35V;NM_001966.2||
EHMT1	>chr9_139757652	-,T,1,5(het)	:P278fs;NM_024757.4,NM_001145527.1||	>chr9_139730941	C,G,2,4(het)	:A43G;NM_024757.4,NM_001145527.1||
ELL3	>chr15_41854118	G,A,0,8(hom)	:P264L;NM_025165.2||
ENPP1	>chr6_132239903	C,T,6,13(het)	:T601M;NM_006208.2||
EPS8	>chr12_15715059	C,T,0,5(hom)	:E68K;NM_004447.5||
EPSTI1	>chr13_42442751	T,C,0,3(hom)	:R82G;NM_033255.2,NM_001002264.1||
FAM122A	>chr9_70585531	G,A,1,7(het)	:E211K;NM_138333.3||
FAM154A	>chr9_18918676	G,A,2,4(het)	:P267S;NM_153707.1||
FAM154B	>chr15_80361517	G,T,0,7(hom)	:D86Y;NM_001008226.1||
FAM35A	>chr10_88901905	A,G,0,3(hom)	:M272V;NM_019054.2||
FAM73A	>chr1_78097229	G,A,4,4(het)	:V339I;NM_198549.2||
FAM8A1	>chr6_17710842	C,T,4,3(het)	:A252V;NM_016255.2||
FARSB	>chr2_223212618	C,T,5,5(het)	:R127H;NM_005687.3||
FASTKD2	>chr2_207347360	A,G,0,3(hom)	:N474S;NM_001136194.1,NM_014929.3,NM_001136193.1||
FCRL3	>chr1_155933563	G,A,2,4(het)	:R279C;NM_052939.3||
FLG	>chr1_150542773	C,T,2,4(het)	:R3738H;NM_002016.1||
FOXP2	>chr7_114057219	-,AAG,3,3(het)	:Q199K;NM_148898.2,:Q174K;NM_014491.2,:Q82K;NM_148899.2||	>chr7_114057213	C,T,3,3(het)	:Q197*;NM_148898.2,:Q172*;NM_014491.2,:Q80*;NM_148899.2||
FOXR1	>chr11_118354957	C,T,0,5(hom)	:R73C;NM_181721.2||
FRG2C	>chr3_75797521	G,A,3,4(het)	:R163Q;NM_001124759.1||	>chr3_75797478	A,C,3,4(het)	:S149R;NM_001124759.1||	>chr3_75797509	G,A,3,4(het)	:R159Q;NM_001124759.1||	>chr3_75797530	A,G,2,5(het)	:E166G;NM_001124759.1||	>chr3_75797499	C,T,3,4(het)	:R156C;NM_001124759.1||
FUT10	>chr8_33349684	G,T,1,4(het)	:Q465K;NM_032664.3||
FYCO1	>chr3_45938313	T,C,0,7(hom)	:Y1462C;NM_024513.2||
GAK	>chr4_834728	A,C,0,4(hom)	:L1218R;NM_005255.2||
GALNT5	>chr2_157873391	C,T,5,4(het)	:P863S;NM_014568.1||
GATA4	>chr8_11651993	G,A,0,6(hom)	:V380M;NM_002052.3||
GBA2	>chr9_35730222	C,T,2,12(het)	:G423S;NM_020944.2||
GEMIN5	>chr5_154255942	A,G,0,8(hom)	:I1167T;NM_015465.3||
GEN1	>chr2_17826409	A,G,9,8(het)	:T817A;NM_001130009.1,NM_182625.3||
GJB3	>chr1_35023059	G,C,4,5(het)	:V37L;NM_024009.2,NM_001005752.1||
GLB1L2	>chr11_133739479	A,G,6,5(het)	:T261A;NM_138342.3||
GLDN	>chr15_49456996	T,C,0,4(hom)	:F141S;NM_181789.2||
GNL3	>chr3_52702810	GAG,-,0,5(hom)	:E471-;NM_206825.1,:E483-;NM_014366.4,NM_206826.1||
GOLGA4	>chr3_37341886	C,T,0,11(hom)	:R1169W;NM_002078.3||
GPR172A	>chr8_145554432	C,T,0,3(hom)	:P158S;NM_024531.3||
GPRC5C	>chr17_69947643	C,T,0,5(hom)	:R90C;NM_022036.2,:R57C;NM_018653.3||
GPRC6A	>chr6_117220455	T,GGTA,6,23(het)	:Y775LP;NM_148963.2||	>chr6_117220460	-,CCT,6,22(het)	:A775AG;NM_148963.2||
GSR	>chr8_30661231	T,C,0,5(hom)	:I357V;NM_000637.2||
HIST1H4D	>chr6_26297274	G,C,2,4(het)	:R4G;NM_003539.3||
HIST2H2BF	>chr1_120707899	G,A,3,3(het)	:V112M;NM_001161334.1,NM_001024599.3||
HLA-DPA1	>chr6_33145559	-,G,4,4(het)	:E62fs;NM_033554.2||
HMOX2	>chr16_4498068	C,G,0,3(hom)	:F187L;NM_002134.3,NM_001127204.1,NM_001127206.1,NM_001127205.1||
HOOK1	>chr1_60111056	G,A,2,3(het)	:S673N;NM_015888.4||
HRASLS2	>chr11_63084199	G,A,3,11(het)	:R18C;NM_017878.1||
HRASLS5	>chr11_62990418	C,G,6,8(het)	:E163Q;NM_054108.3,:E153Q;NM_001146729.1,NM_001146728.1||
HRCT1	>chr9_35896601	-,ACCACCACCACC,0,7(hom)	:P106HHHHP;NM_001039792.1||
HTR6	>chr1_19865247	-,C,0,3(hom)	:M139fs;NM_000871.1||
HYDIN	>chr16_69660816	T,C,3,4(het)	:H610R;NM_032821.2,NM_017558.2||
IFIT5	>chr10_91168152	G,A,2,8(het)	:V406I;NM_012420.2||
IFNA10	>chr9_21196916	T,A,3,3(het)	:I61F;NM_021068.1,NM_002171.1||	>chr9_21196724	G,A,8,6(het)	:Q125*;NM_021068.1,NM_002171.1||
IL12RB2	>chr1_67589169	A,T,5,6(het)	:K356I;NM_001559.2||
IL1RL1	>chr2_102334646	-,G,0,5(hom)	:H502fs;NM_016232.4||
IL24	>chr1_205137829	T,C,1,3(het)	:L10P;NM_006850.2||
IQUB	>chr7_122937284	G,A,3,4(het)	:P147S;NM_178827.4||
ITGAD	>chr16_31336972	C,T,0,3(hom)	:R859C;NM_005353.2||
ITGB4	>chr17_71236085	A,G,0,4(hom)	:T168A;NM_000213.3,NM_001005619.1,NM_001005731.1||	>chr17_71239615	C,T,0,9(hom)	:A448V;NM_000213.3,NM_001005619.1,NM_001005731.1||
ITM2C	>chr2_231448651	A,G,1,4(het)	:M65V;NM_001012514.1,:M112V;NM_001012516.1,NM_030926.4||
KCNJ12	>chr17_21259680	G,A,4,3(het)	:G145S;NM_021012.4||	>chr17_21259353	G,T,2,3(het)	:V36L;NM_021012.4||	>chr17_21259375	G,A,2,3(het)	:R43H;NM_021012.4||
KIAA1377	>chr11_101337790	C,A,4,8(het)	:H272N;NM_020802.2||
KIAA1524	>chr3_109780900	C,G,3,3(het)	:D246H;NM_020890.2||
KIAA1797	>chr9_20779545	G,A,2,9(het)	:G465R;NM_017794.3||
KIF23	>chr15_67501103	G,C,0,3(hom)	:V92L;NM_004856.4,NM_138555.1||
KIF27	>chr9_85708307	T,C,3,6(het)	:T316A;NM_017576.1||
KIF4B	>chr5_154376058	A,C,4,20(het)	:I816L;NM_001099293.1||
KIF9	>chr3_47257426	T,-,0,4(hom)	:E533fs;NM_022342.4,:E598fs;NM_182903.2,NM_001134878.1,NM_182902.3||
KLHL32	>chr6_97639843	C,T,2,5(het)	:R178C;NM_052904.3||
KRBA2	>chr17_8214379	G,A,0,5(hom)	:P93S;NM_213597.2||
KRT77	>chr12_51372808	-,T,0,8(hom)	:Q402fs;NM_175078.2||
KRT83	>chr12_50998015	TTC,-,0,4(hom)	:E200-;NM_002282.3||
KRTAP5-7	>chr11_70916287	A,G,3,3(het)	:Y98C;NM_001012503.1||
L1TD1	>chr1_62444987	-,AGAAAC,5,9(het)	:T34TET;NM_019079.4||
LAMA1	>chr18_6933343	G,A,12,8(het)	:T2968I;NM_005559.2||	>chr18_7032166	G,T,4,6(het)	:D414E;NM_005559.2||
LAMA2	>chr6_129764087	G,A,8,6(het)	:G1824D;NM_001079823.1,NM_000426.3||
LANCL2	>chr7_55436416	C,T,4,41(hom)	:T245M;NM_018697.3||
LCLAT1	>chr2_30602091	A,G,4,5(het)	:N44S;NM_001002257.1,:N82S;NM_182551.3||
LEAP2	>chr5_132237548	G,A,0,3(hom)	:G22D;NM_052971.2||
LETMD1	>chr12_49736413	G,A,0,8(hom)	:R259Q;NM_015416.3,:R203Q;NM_001024668.1||
LGR6	>chr1_200554587	G,A,4,4(het)	:A793T;NM_021636.2,:A706T;NM_001017404.1,:A845T;NM_001017403.1||
LRRFIP2	>chr3_37119426	A,G,0,12(hom)	:L289S;NM_006309.2||
MACF1	>chr1_39572499	C,T,3,17(het)	:T991M;NM_033044.2||
MAK16	>chr8_33473798	-,TGA,1,4(het)	:E213DE;NM_032509.3||
MANEA	>chr6_96160662	T,C,8,8(het)	:L350S;NM_024641.2||
MAP4K3	>chr2_39412604	G,C,0,7(hom)	:A163G;NM_003618.2||
MCCD1	>chr6_31604900	A,G,3,6(het)	:T44A;NM_001011700.2||
MDN1	>chr6_90479649	G,A,3,5(het)	:A2386V;NM_014611.1||	>chr6_90528113	T,G,7,5(het)	:E811A;NM_014611.1||
ME1	>chr6_84164882	C,G,2,3(het)	:E96D;NM_002395.3||
MED12L	>chr3_152609764	G,A,2,4(het)	:R1920Q;NM_053002.3||
METTL7B	>chr12_54364035	C,T,0,7(hom)	:R224*;NM_152637.2||
MGAT1	>chr5_180152282	-,G,4,4(het)	:V99fs;NM_001114620.1,NM_002406.3,NM_001114618.1,NM_001114619.1,NM_001114617.1||
MICALL2	>chr7_1444510	G,-,0,3(hom)	:P710fs;NM_182924.3||	>chr7_1452977	G,A,0,3(hom)	:A180V;NM_182924.3||
MMADHC	>chr2_150147018	C,G,3,6(het)	:R8T;NM_015702.2||
MMP15	>chr16_56633640	G,A,0,6(hom)	:R390H;NM_002428.2||
MMP21	>chr10_127449147	G,T,0,5(hom)	:S328Y;NM_147191.1||
MOG	>chr6_29733030	TCC,-,1,3(het)	:L22-;NM_206809.2,NM_206813.3,NM_206810.2,NM_002433.3,NM_001008228.1,NM_206814.3,NM_206812.2,NM_206811.2,NM_001008229.1||
MRGPRX4	>chr11_18151803	G,A,0,6(hom)	:V142M;NM_054032.3||
MRPL46	>chr15_86803874	C,T,0,5(hom)	:V272I;NM_022163.3||
MTMR15	>chr15_28987688	A,G,0,5(hom)	:E437G;NM_001146094.1,NM_001146096.1,NM_014967.4,NM_001146095.1||
MYEF2	>chr15_46248308	T,C,0,3(hom)	:K61R;NM_016132.3||
MYEOV	>chr11_68819759	C,T,3,4(het)	:A89V;NM_138768.2||
MYO1E	>chr15_57257934	C,T,0,4(hom)	:D667N;NM_004998.2||
MYOM2	>chr8_2041789	C,A,0,3(hom)	:P998Q;NM_003970.2||	>chr8_1993220	C,T,0,5(hom)	:R159W;NM_003970.2||
NAALADL1	>chr11_64578402	A,T,0,3(hom)	:C297*;NM_005468.2||	>chr11_64571714	C,T,2,3(het)	:V497M;NM_005468.2||
NARG2	>chr15_58528759	C,T,0,4(hom)	:V567I;NM_024611.4,:V430I;NM_001018089.1||
NAT2	>chr8_18302371	C,T,0,3(hom)	:T193M;NM_000015.2||
NBAS	>chr2_15531893	T,C,2,4(het)	:I450V;NM_015909.2||	>chr2_15530853	A,G,11,9(het)	:Y557H;NM_015909.2||
NBPF14	>chr1_146489590	A,G,2,4(het)	:S176P;NM_015383.1||
NCKAP1L	>chr12_53197618	G,A,1,3(het)	:R377H;NM_005337.4||
NKAPL	>chr6_28335841	A,C,5,6(het)	:K238T;NM_001007531.1||
NOL11	>chr17_63153166	C,G,0,8(hom)	:L265V;NM_015462.3||
NTN4	>chr12_94601475	C,T,0,4(hom)	:G442R;NM_021229.3||
NUP160	>chr11_47775958	-,T,7,12(het)	:Y1080fs;NM_015231.1||
NUP88	>chr17_5243653	C,T,3,4(het)	:G412S;NM_002532.3||
NUP98	>chr11_3756781	T,C,0,8(hom)	:T85A;NM_139131.2,NM_005387.4,NM_139132.2,NM_016320.3||
NVL	>chr1_222490862	T,C,4,5(het)	:I673V;NM_206840.1,:I779V;NM_002533.2||
OBFC2A	>chr2_192258588	G,T,6,4(het)	:G155V;NM_001031716.2||
OFCC1	>chr6_10041126	G,A,6,5(het)	:P40L;NM_153003.1||	>chr6_10008574	-,A,9,6(het)	:183fs;NM_153003.1||
OLFML2B	>chr1_160234673	C,T,4,6(het)	:R347Q;NM_015441.1||
OR10S1	>chr11_123352623	G,T,3,3(het)	:P329Q;NM_001004474.1||
OR13C8	>chr9_106371794	A,C,6,7(het)	:K176N;NM_001004483.1||
OR13C9	>chr9_106419871	C,T,0,5(hom)	:V146I;NM_001001956.1||	>chr9_106419892	TCTTGC,CCCA,2,3(het)	:*AR137fs;NM_001001956.1||
OR13G1	>chr1_245902584	T,C,8,14(het)	:H128R;NM_001005487.1||
OR2M4	>chr1_246469653	C,T,3,4(het)	:T267M;NM_017504.1||
OR2T2	>chr1_246868233	G,A,0,3(hom)	:A317V;NM_001004136.1||	>chr1_246868234	C,T,0,3(hom)	:V317M;NM_001004136.1||	>chr1_246868215	C,T,0,3(hom)	:R323K;NM_001004136.1||	>chr1_246868230	-,CA,0,3(hom)	:T318fs;NM_001004136.1||
OR2T35	>chr1_246868233	G,A,0,3(hom)	:A317V;NM_001001827.1||	>chr1_246868234	C,T,0,3(hom)	:A317T;NM_001001827.1||	>chr1_246868215	C,T,0,3(hom)	:G323D;NM_001001827.1||	>chr1_246868230	-,CA,0,3(hom)	:T318fs;NM_001001827.1||
OR2T8	>chr1_246151094	A,G,4,3(het)	:H51R;NM_001005522.1||
OR2W3	>chr1_246126405	-,A,0,3(hom)	:K299fs;NM_001001957.2||
OR4C3	>chr11_48303939	C,T,4,4(het)	:P291S;NM_001004702.1||	>chr11_48303922	A,T,4,4(het)	:H285L;NM_001004702.1||	>chr11_48303934	C,T,4,4(het)	:T289I;NM_001004702.1||	>chr11_48303918	G,A,4,4(het)	:V284M;NM_001004702.1||
OR4C46	>chr11_51372569	T,C,0,5(hom)	:C238R;NM_001004703.1||
OR4D11	>chr11_59028052	C,G,5,4(het)	:A143G;NM_001004706.1||
OR4K2	>chr14_19415147	T,A,5,6(het)	:V294E;NM_001005501.1||
OR4L1	>chr14_19598442	G,-,10,13(het)	:R134fs;NM_001004717.1||
OR51A2	>chr11_4933023	C,G,0,6(hom)	:R166T;NM_001004748.1||	>chr11_4932948	C,T,0,6(hom)	:C191Y;NM_001004748.1||
OR51A4	>chr11_4933023	C,G,0,6(hom)	:R166T;NM_001005329.1||	>chr11_4932948	C,T,0,6(hom)	:C191Y;NM_001005329.1||
OR51B6	>chr11_5329671	T,C,0,6(hom)	:C120R;NM_001004750.1||
OR52H1	>chr11_5523016	C,A,1,6(het)	:C105F;NM_001005289.1||
OR52R1	>chr11_4781477	C,T,0,13(hom)	:R316H;NM_001005177.2||
OR5D14	>chr11_55320445	T,C,4,6(het)	:Y280H;NM_001004735.1||
OR5H6	>chr3_99465921	C,T,0,3(hom)	:H35Y;NM_001005479.1||
OR5K4	>chr3_99556111	G,T,2,4(het)	:A242S;NM_001005517.1||
OR5M3	>chr11_55973071	T,G,0,7(hom)	:F118V;NM_001004742.1||
OR5P2	>chr11_7774713	C,T,1,15(hom)	:R118H;NM_153444.1||
OR6C76	>chr12_54106974	A,G,1,5(het)	:R224G;NM_001005183.1||
OR8J3	>chr11_55660998	A,G,0,16(hom)	:M258T;NM_001004064.1||
ORM2	>chr9_116132951	G,A,0,5(hom)	:V106I;NM_000608.2||
OTOP2	>chr17_70435461	G,A,0,11(hom)	:A206T;NM_178160.1||
PABPC3	>chr13_24568985	-,T,11,10(het)	:A217fs;NM_030979.2||	>chr13_24569089	G,T,14,9(het)	:M252I;NM_030979.2||	>chr13_24568981	G,-,10,11(het)	:G216fs;NM_030979.2||	>chr13_24568868	G,A,12,8(het)	:E178K;NM_030979.2||	>chr13_24568955	C,T,12,10(het)	:L207F;NM_030979.2||	>chr13_24569786	G,A,9,6(het)	:V484M;NM_030979.2||	>chr13_24568907	C,A,11,10(het)	:P191T;NM_030979.2||	>chr13_24568919	A,G,11,10(het)	:I195V;NM_030979.2||	>chr13_24569098	-,T,14,9(het)	:K255fs;NM_030979.2||	>chr13_24569027	A,G,13,9(het)	:K231E;NM_030979.2||	>chr13_24569015	A,G,13,9(het)	:S227G;NM_030979.2||
PABPC4	>chr1_39800647	C,G,2,3(het)	:G566A;NM_001135653.1,:G537A;NM_001135654.1,:G550A;NM_003819.3||
PACS1	>chr11_65757962	A,C,4,3(het)	:M657L;NM_018026.2||
PEX1	>chr7_91984953	T,C,0,5(hom)	:N271S;NM_000466.2||
PEX5	>chr12_7246536	T,C,0,5(hom)	:M235T;NM_001131024.1,:M272T;NM_000319.4,:M287T;NM_001131023.1,NM_001131026.1,NM_001131025.1||
PHC1	>chr12_54093379	G,T,0,3(hom)	:T470N;NM_004426.2||	>chr12_54092407	T,C,0,7(hom)	:K794R;NM_004426.2||	>chr12_54092252	G,C,0,9(hom)	:Q846E;NM_004426.2||
PHF3	>chr6_64452876	G,A,9,6(het)	:E432K;NM_015153.2||
PIK3C2B	>chr1_202665767	C,T,1,3(het)	:G1435S;NM_002646.3||
PKHD1	>chr6_51983092	G,A,1,9(hom)	:R1909W;NM_138694.3,NM_170724.2||	>chr6_51855902	T,A,9,7(het)	:D2433V;NM_138694.3,NM_170724.2||
PLA2R1	>chr2_160551993	CT,G,1,4(het)	:KS653fs;NM_001007267.1,NM_007366.3||
PLAG1	>chr8_57241778	T,C,0,6(hom)	:M361V;NM_002655.2,NM_001114634.1,:M279V;NM_001114635.1||
PLB1	>chr2_28675092	A,T,2,5(het)	:N812I;NM_153021.3||
PLEKHG4B	>chr5_214923	T,C,5,5(het)	:L482P;NM_052909.3||
POP1	>chr8_99239028	A,G,0,3(hom)	:K810E;NM_015029.2||
PRDM1	>chr6_106659789	G,A,6,5(het)	:S354N;NM_001198.3,:S220N;NM_182907.1||
PRKRA	>chr2_179023983	GC,-,0,4(hom)	:P7fs;NM_003690.4||	>chr2_179017411	G,A,5,12(het)	:P127L;NM_003690.4,:P102L;NM_001139518.1,:P116L;NM_001139517.1||
PRSS35	>chr6_84291117	G,C,4,5(het)	:G413A;NM_153362.1||
PSD	>chr10_104163536	C,-,0,3(hom)	:L512fs;NM_002779.3||
PSD2	>chr5_139174020	C,G,0,4(hom)	:D302E;NM_032289.2||
PYROXD1	>chr11_106203008	A,G,26,16(het)	:F274L;NM_024854.3||
QRFPR	>chr4_122470104	G,A,0,4(hom)	:R371W;NM_198179.2||
RAB27B	>chr18_50706326	G,T,0,4(hom)	:R149L;NM_004163.3||
RACGAP1	>chr12_48674501	T,G,3,4(het)	:H368P;NM_001126103.1,NM_001126104.1,NM_013277.3||
RALGAPA1	>chr9_107325908	C,T,11,8(het)	:A1184V;NM_014990.1,NM_194301.2||	>chr9_107323445	G,A,9,9(het)	:R363H;NM_014990.1,NM_194301.2||	>chr9_107327994	A,G,7,8(het)	:I1880M;NM_014990.1,NM_194301.2||	>chr9_107324098	C,G,9,6(het)	:Q581E;NM_014990.1,NM_194301.2||
RASGEF1B	>chr4_82597688	C,A,0,7(hom)	:D97Y;NM_152545.1||
RBP3	>chr10_48008807	C,T,0,8(hom)	:V693M;NM_002900.2||
RELN	>chr7_102981481	A,C,2,7(het)	:F1944C;NM_005045.3,NM_173054.2||
REV1	>chr2_99404509	G,A,8,6(het)	:A571V;NM_001037872.1,:A572V;NM_016316.2||
REV3L	>chr6_111795346	T,C,1,11(hom)	:Y2113C;NM_002912.3||
RIF1	>chr2_152024781	-,A,3,3(het)	:V993fs;NM_018151.3||
RIPK3	>chr14_23876143	G,A,0,5(hom)	:R422*;NM_006871.3||
RLN1	>chr9_5329715	T,C,0,3(hom)	:E11G;NM_006911.2||	>chr9_5329713	A,C,0,3(hom)	:F12V;NM_006911.2||	>chr9_5329673	G,AGT,0,3(hom)	:AA25fs;NM_006911.2||	>chr9_5329670	TT,-,0,3(hom)	:Q26fs;NM_006911.2||
RNF123	>chr3_49733043	G,C,0,4(hom)	:G1199A;NM_022064.2||
RNF181	>chr2_85676473	G,C,0,5(hom)	:E26Q;NM_016494.3||
RNF213	>chr17_75931569	T,C,0,4(hom)	:M84T;NM_020914.3||
RPP14	>chr3_58277750	G,A,0,3(hom)	:R103Q;NM_001098783.2,NM_007042.3||
RREB1	>chr6_7174355	G,A,7,8(het)	:D342N;NM_002955.4,NM_001003698.2,NM_001003699.2||	>chr6_7127279	C,T,4,3(het)	:P46S;NM_002955.4,NM_001003698.2,NM_001003699.2||
RSF1	>chr11_77090871	T,C,10,7(het)	:I351V;NM_016578.3||
RSPH10B	>chr7_5934470	G,A,9,6(het)	:T772M;NM_173565.3||
RSPH10B2	>chr7_5934470	G,A,9,6(het)	:T772M;NM_001099697.1||
RTP4	>chr3_188571307	G,A,0,5(hom)	:A65T;NM_022147.2||
SAMD7	>chr3_171138882	C,T,2,4(het)	:T412I;NM_182610.2||
SASH1	>chr6_148896745	G,A,0,6(hom)	:R627H;NM_015278.3||
SDK1	>chr7_4271522	G,A,0,3(hom)	:G2208S;NM_152744.3||
SEMA3G	>chr3_52449513	C,T,0,4(hom)	:G355R;NM_020163.1||
SEMA6D	>chr15_45850267	A,G,0,10(hom)	:S739G;NM_153618.1,:S677G;NM_020858.1,:S664G;NM_153616.1,:S683G;NM_153617.1||
SERGEF	>chr11_17986165	T,C,0,5(hom)	:H32R;NM_012139.2||
SERINC2	>chr1_31674847	CC,-,0,4(hom)	:PH297fs;NM_178865.3||
SFTPD	>chr10_81692577	G,A,0,7(hom)	:Q80*;NM_003019.4||
SFXN2	>chr10_104478189	C,T,0,3(hom)	:A115V;NM_178858.4||
SGCE	>chr7_94070594	T,G,0,7(hom)	:T257P;NM_001099400.1,NM_003919.2,NM_001099401.1||
SGMS1	>chr10_51741143	C,A,3,5(het)	:M261I;NM_147156.3||
SH3BP4	>chr2_235616352	G,A,2,3(het)	:E734K;NM_014521.2||	>chr2_235615200	G,C,1,8(het)	:E350Q;NM_014521.2||
SKAP2	>chr7_26870539	G,A,0,4(hom)	:P12L;NM_003930.3||
SLAMF1	>chr1_158873808	T,C,4,4(het)	:E71G;NM_003037.2||
SLC16A14	>chr2_230622781	C,T,2,4(het)	:V115M;NM_152527.3||
SLC26A9	>chr1_204168753	A,T,2,3(het)	:Y70N;NM_134325.2,NM_052934.3||
SLC29A3	>chr10_72791785	T,C,1,4(het)	:L281P;NM_018344.4||
SLC2A13	>chr12_38785399	G,A,0,3(hom)	:A160V;NM_052885.3||
SLC30A2	>chr1_26244094	G,C,5,4(het)	:F85L;NM_032513.3,NM_001004434.1||
SLC34A1	>chr5_176757494	-,G,0,3(hom)	:R508fs;NM_003052.3||
SLC3A2	>chr11_62406991	C,T,1,3(het)	:R314W;NM_001012662.1,:R282W;NM_001012663.1,:R251W;NM_001012664.1,:R212W;NM_001013251.1,:R313W;NM_002394.4,:R344W;NM_001012661.1||
SLC4A5	>chr2_74314164	G,A,4,4(het)	:P823L;NM_133478.2,NM_021196.3||
SLCO1C1	>chr12_20766156	T,G,0,3(hom)	:N310K;NM_017435.4||
SMG6	>chr17_2150591	G,T,0,5(hom)	:P69H;NM_017575.4||
SMUG1	>chr12_52863781	G,C,0,3(hom)	:R71G;NM_014311.1||
SNX31	>chr8_101694417	T,C,0,12(hom)	:K169E;NM_152628.3||	>chr8_101678221	C,-,0,8(hom)	:R267fs;NM_152628.3||
SPARC	>chr5_151032964	C,G,3,5(het)	:V43L;NM_003118.2||
SPDYE1	>chr7_44013585	C,T,6,5(het)	:R276C;NM_175064.2||
SPDYE5	>chr7_44013585	C,T,6,5(het)	:R277C;NM_001099435.2||
SPEN	>chr1_16130232	T,C,0,14(hom)	:V1637A;NM_015001.2||
SSSCA1	>chr11_65094666	CCT,-,3,3(het)	:S12-;NM_006396.1||
ST6GAL1	>chr3_188243420	G,A,0,5(hom)	:G79S;NM_173216.1,NM_003032.2||
STAB2	>chr12_102646859	G,C,0,4(hom)	:A1680P;NM_017564.9||
STON1	>chr2_48675928	G,C,7,10(het)	:D731H;NM_006873.2||
SUMF2	>chr7_56113685	G,A,4,3(het)	:V206I;NM_001042470.1,:V275I;NM_001042469.1,:V183I;NM_001146333.1,:V293I;NM_001042468.1,:V290I;NM_015411.2||
SYNE1	>chr6_152779836	G,A,0,5(hom)	:A1810V;NM_182961.2,:A1817V;NM_033071.2||
TAP2	>chr6_32910916	C,T,4,4(het)	:R313H;NM_018833.2,NM_000544.3||
TARSL2	>chr15_100014681	T,G,1,5(het)	:N743H;NM_152334.2||
TAS1R2	>chr1_19039234	C,T,0,4(hom)	:V656I;NM_152232.2||
TAS1R3	>chr1_1257514	G,A,1,5(het)	:R247H;NM_152228.1||
TBX18	>chr6_85503703	C,T,1,3(het)	:A415T;NM_001080508.1||
TCP11	>chr6_35194253	T,C,3,4(het)	:Q366R;NM_018679.4,:Q441R;NM_001093728.1||
TDRD5	>chr1_177829415	G,A,10,7(het)	:A144T;NM_173533.2||
TEKT4	>chr2_94906143	A,G,2,3(het)	:I404V;NM_144705.2||
TGFBR3	>chr1_91973082	T,C,6,7(het)	:Q136R;NM_003243.3||
TIMD4	>chr5_156279063	C,T,3,11(het)	:G346S;NM_001146726.1,:G374S;NM_138379.2||
TLR2	>chr4_154843526	G,A,0,4(hom)	:W6*;NM_003264.3||
TMEM202	>chr15_70477789	G,A,0,4(hom)	:R23Q;NM_001080462.1||
TMEM8B	>chr9_35836507	G,A,4,8(het)	:R180H;NM_001042589.1,NM_016446.3,NM_001042590.1||
TMPRSS11F	>chr4_68647319	CGTGAGAATTCAGCT,-,0,8(hom)	:EAEFSR11-;NM_207407.2||
TNFRSF19	>chr13_23140977	T,G,0,4(hom)	:L329R;NM_148957.2,NM_018647.2||
TPSD1	>chr16_1246349	G,-,1,3(het)	:A23fs;NM_012217.2||
TRIM34	>chr11_5621189	T,A,0,3(hom)	:C381S;NM_001003827.1,:C136S;NM_130389.3,NM_021616.4||
TRIM6-TRIM34	>chr11_5621189	T,A,0,3(hom)	:C735S;NM_001003819.2||
TTLL4	>chr2_219326141	T,G,2,3(het)	:S1083A;NM_014640.4||
TTYH3	>chr7_2659165	A,G,0,3(hom)	:T339A;NM_025250.2||
TYSND1	>chr10_71569760	G,A,0,7(hom)	:R543C;NM_173555.2||	>chr10_71575896	G,-,0,4(hom)	:F152fs;NM_001040273.1,NM_173555.2||
UBR1	>chr15_41135902	T,C,0,5(hom)	:S405G;NM_174916.2||	>chr15_41069577	C,T,0,3(hom)	:G1264E;NM_174916.2||
UBR4	>chr1_19368605	G,T,0,6(hom)	:L1218M;NM_020765.2||
UHRF1BP1L	>chr12_98976473	A,T,1,10(hom)	:F905I;NM_015054.1||
USH2A	>chr1_213915133	T,C,6,4(het)	:H4248R;NM_206933.2||	>chr1_213999631	T,C,4,3(het)	:N3742S;NM_206933.2||
USP30	>chr12_107993864	G,A,0,5(hom)	:R182Q;NM_032663.3||
UTRN	>chr6_144791664	A,T,3,4(het)	:E213D;NM_007124.2||
VAV3	>chr1_108114815	T,-,6,4(het)	:E205fs;NM_006113.4||
VPS13D	>chr1_12260467	C,T,0,6(hom)	:A1412V;NM_018156.2,NM_015378.2||
WDR49	>chr3_168722870	T,C,2,3(het)	:K549E;NM_178824.3||
WDR63	>chr1_85367051	G,A,8,7(het)	:S797N;NM_145172.3||
WDR64	>chr1_239917474	A,G,3,9(het)	:N20D;NM_144625.3||
WDR89	>chr14_63136079	CCC,TCT,6,8(het)	:KG112K;NM_001008726.1,NM_080666.2||	>chr14_63136055	C,-,9,8(het)	:S120fs;NM_001008726.1,NM_080666.2||	>chr14_63136058	-,G,9,8(het)	:I119fs;NM_001008726.1,NM_080666.2||	>chr14_63136116	G,A,7,9(het)	:R100*;NM_001008726.1,NM_080666.2||	>chr14_63136120	A,T,7,9(het)	:D99E;NM_001008726.1,NM_080666.2||	>chr14_63136184	C,T,7,6(het)	:R77K;NM_001008726.1,NM_080666.2||	>chr14_63136148	C,T,7,7(het)	:C89Y;NM_001008726.1,NM_080666.2||	>chr14_63136155	A,G,7,7(het)	:S87P;NM_001008726.1,NM_080666.2||	>chr14_63136105	T,A,6,9(het)	:R104S;NM_001008726.1,NM_080666.2||	>chr14_63136151	G,C,7,7(het)	:A88G;NM_001008726.1,NM_080666.2||
WNT16	>chr7_120766354	G,C,6,11(het)	:D263H;NM_016087.2,:D273H;NM_057168.1||
YME1L1	>chr10_27476468	GC,-,0,5(hom)	:LA102fs;NM_139312.1||
ZBTB39	>chr12_55683428	G,A,0,8(hom)	:A514V;NM_014830.1||
ZC3H7A	>chr16_11763267	G,A,0,4(hom)	:S738L;NM_014153.2||
ZNF474	>chr5_121515870	G,T,0,15(hom)	:V96L;NM_207317.1||
ZNF510	>chr9_98578168	G,A,2,7(het)	:S2L;NM_014930.1||
ZNF655	>chr7_99009063	T,G,2,5(het)	:C501G;NM_001083956.1,:C466G;NM_001009960.1,NM_138494.2,NM_001085368.1||
ZP4	>chr1_236116745	C,T,7,6(het)	:R263K;NM_021186.2||

## Sheet: pc3_f40r3
AARS	>chr16_68844679	A,-,0,4(hom)	:V905fs;NM_001605.2||
ABCA8	>chr17_64384213	C,-,10,7(het)	:E1412fs;NM_007168.2||
ABCD2	>chr12_38299128	G,A,9,13(het)	:T186I;NM_005164.3||
ADAMTS5	>chr21_27218594	C,G,4,6(het)	:R815S;NM_007038.3||
ADCY1	>chr7_45692090	G,-,2,3(het)	:G693fs;NM_021116.2||
AHNAK	>chr11_62053519	T,C,3,3(het)	:K1649R;NM_001620.1||
ANKAR	>chr2_190278153	G,A,1,3(het)	:C552Y;NM_144708.2||
ANKRD17	>chr4_74161677	A,-,6,6(het)	:P2533fs;NM_032217.3,:P2282fs;NM_198889.1||
ANKRD33	>chr12_50569492	G,A,1,4(het)	:R64Q;NM_001130015.1,:R199Q;NM_182608.3||
ANP32C	>chr4_165337896	A,G,0,5(hom)	:Y140H;NM_012403.1||
AP1B1	>chr22_28057829	G,T,0,3(hom)	:P789T;NM_145730.1,:P796T;NM_001127.2||
APBA2	>chr15_27133549	C,T,0,3(hom)	:A57V;NM_001130414.1,NM_005503.3||
ARAP2	>chr4_35865552	T,C,0,3(hom)	:I532V;NM_015230.2||
ARHGEF2	>chr1_154199525	C,-,4,4(het)	:L266fs;NM_001162384.1,:L239fs;NM_004723.3,:L267fs;NM_001162383.1||
ARMC10	>chr7_102526142	A,G,1,5(het)	:H195R;NM_001161013.1,:H254R;NM_001161010.1,NM_001161011.1,:H313R;NM_031905.3||
ARSG	>chr17_63876433	A,-,5,5(het)	:D285fs;NM_014960.3||
ASCC1	>chr10_73591402	T,C,4,3(het)	:K176E;NM_015947.2||
ASTN1	>chr1_175100249	C,A,0,4(hom)	:D1227Y;NM_004319.1||
BAAT	>chr9_103173099	C,T,0,7(hom)	:V137I;NM_001701.3,NM_001127610.1||
BCR	>chr22_21854095	C,-,2,3(het)	:Y317fs;NM_004327.3,NM_021574.2||
C12ORF32	>chr12_2867424	A,-,3,3(het)	:86fs;NM_031465.2||
C17ORF53	>chr17_39594818	A,G,4,4(het)	:S646G;NM_024032.2||
C1S	>chr12_7044154	G,A,0,8(hom)	:D315N;NM_001734.3,NM_201442.2||
C6	>chr5_41185205	C,T,4,3(het)	:G840S;NM_000065.2,NM_001115131.1||
C6ORF165	>chr6_88197530	C,A,0,5(hom)	:A407E;NM_001031743.1,NM_178823.2||
C9ORF30	>chr9_102252764	G,A,0,6(hom)	:V175I;NM_080655.1||
CARD16	>chr11_104420418	A,G,6,4(het)	:I62T;NM_052889.2,NM_001017534.1||
CARS	>chr11_3007198	G,A,2,4(het)	:L202F;NM_139273.2,NM_001751.4,:L285F;NM_001014437.1,:L192F;NM_001014438.1||
CASS4	>chr20_54461138	T,C,11,8(het)	:V500A;NM_020356.3||
CATSPER4	>chr1_26398997	G,-,0,3(hom)	:G283fs;NM_198137.1||
CCDC106	>chr19_60855868	C,G,1,6(het)	:Q263E;NM_013301.2||
CCDC108	>chr2_219577199	TCCCAAC,CCA,2,3(het)	:SRV1757fs;NM_194302.2||
CCDC87	>chr11_66115528	C,T,3,6(het)	:G512E;NM_018219.2||
CD8B	>chr2_106489795	A,T,2,3(het)	:T220S;NM_172099.2||	>chr2_106473891	G,A,1,3(het)	:R58H;NM_172099.2,NM_004931.3||
CEP55	>chr10_95268673	G,A,0,11(hom)	:R348K;NM_001127182.1,NM_018131.4||
CEP68	>chr2_65152157	AAC,-,4,5(het)	:TT142T;NM_015147.2||
CHD2	>chr15_91281825	AA,C,1,5(het)	:K173fs;NM_001271.3,NM_001042572.2||
CLEC4M	>chr19_7736662	A,G,3,5(het)	:Q90R;NM_001144904.1,:Q118R;NM_001144909.1,NM_001144910.1,NM_014257.4,NM_214676.1,:Q97R;NM_001144906.1,:Q117R;NM_001144905.1,NM_001144911.1,NM_001144908.1,NM_001144907.1,NM_214679.1,NM_214675.1||
COG1	>chr17_68707734	C,T,5,10(het)	:T350M;NM_018714.2||
COL19A1	>chr6_70935280	G,A,0,3(hom)	:D852N;NM_001858.4||
COL6A3	>chr2_237961045	G,C,3,6(het)	:L205V;NM_057165.4,NM_057167.3,:L411V;NM_004369.3||
CPB1	>chr3_150042341	C,A,5,4(het)	:D173E;NM_001871.2||
CRB1	>chr1_195670459	G,A,0,3(hom)	:C948Y;NM_201253.1||
CRIPAK	>chr4_1378429	G,A,0,5(hom)	:A44T;NM_175918.3||
CSDE1	>chr1_115064770	-,G,2,3(het)	:Q656fs;NM_001007553.1,:Q625fs;NM_007158.4,:Q671fs;NM_001130523.1||
CUBN	>chr10_16989582	T,-,1,4(het)	:I2546fs;NM_001081.3||	>chr10_16989581	A,C,2,3(het)	:I2546S;NM_001081.3||
CYP2A7	>chr19_46078328	-,G,0,3(hom)	:F79fs;NM_030589.2,:F130fs;NM_000764.2||
DAPK2	>chr15_62005338	C,T,4,5(het)	:G223R;NM_014326.3||
DENND2C	>chr1_114969965	T,-,1,5(het)	:E55fs;NM_198459.3||
DEPDC4	>chr12_99181448	T,C,1,9(hom)	:K171R;NM_152317.2||
DMTF1	>chr7_86633821	GAT,-,0,6(hom)	:D66-;NM_021145.3,NM_001142327.1||
EEFSEC	>chr3_129543306	C,T,1,4(het)	:R443W;NM_021937.3||
EFHB	>chr3_19899176	C,T,3,3(het)	:R733Q;NM_144715.3||
EPAS1	>chr2_46461340	-,C,0,3(hom)	:H676fs;NM_001430.3||
ERG	>chr21_38739259	-,G,4,4(het)	:S59fs;NM_182918.3,:S66fs;NM_004449.4||
ETNK1	>chr12_22717783	A,T,0,4(hom)	:K379N;NM_018638.4||
FAM101A	>chr12_123364764	G,A,2,8(het)	:V50I;NM_181709.3||
FBXW12	>chr3_48394902	G,AA,3,4(het)	:R166fs;NM_207102.2||
FCER1A	>chr1_157544297	G,T,5,5(het)	:G242V;NM_002001.2||
FLRT2	>chr14_85157930	C,A,0,9(hom)	:L107I;NM_013231.4||
FLVCR1	>chr1_211098650	-,C,0,3(hom)	:Q78fs;NM_014053.2||
FMNL1	>chr17_40674564	C,-,0,4(hom)	:P456fs;NM_005892.3||
FSTL5	>chr4_162678819	C,T,0,4(hom)	:V420M;NM_001128427.1,:V421M;NM_020116.3,NM_001128428.1||
GBP3	>chr1_89251456	G,A,0,3(hom)	:R290C;NM_018284.2||
GBP4	>chr1_89424661	C,-,0,6(hom)	:E551fs;NM_052941.3||
GLI3	>chr7_41973971	C,T,0,5(hom)	:G727R;NM_000168.5||
GPC6	>chr13_92995612	C,T,3,3(het)	:L86F;NM_005708.3||
GPR110	>chr6_47101693	C,A,2,8(het)	:V45F;NM_025048.2,NM_153840.2||
GPR148	>chr2_131203235	C,G,2,5(het)	:A14G;NM_207364.1||
GTF2H3	>chr12_122698590	G,A,4,3(het)	:V110I;NM_001516.3||
HCLS1	>chr3_122834023	-,AGGCTCAGGCTC,2,4(het)	:Q364QSLSL;NM_005335.4||
HIF1A	>chr14_61277541	T,A,7,5(het)	:Y659N;NM_001530.3,NM_181054.2||
HOXC4	>chr12_52734373	A,G,0,6(hom)	:I134V;NM_153633.2,NM_014620.4||
HRCT1	>chr9_35896519	G,A,0,3(hom)	:V79I;NM_001039792.1||	>chr9_35896471	C,T,0,3(hom)	:R63W;NM_001039792.1||
HRNR	>chr1_150458843	G,C,2,4(het)	:T629S;NM_001009931.1||
IL1RL1	>chr2_102334646	-,G,3,5(het)	:H502fs;NM_016232.4||
IL8RB	>chr2_218708013	G,A,1,6(het)	:V82I;NM_001557.2||
INCA1	>chr17_4832900	C,G,0,3(hom)	:E139D;NM_213726.1||
JMJD7-PLA2G4B	>chr15_39925714	T,G,1,4(het)	:L772R;NM_005090.3||
KCNAB3	>chr17_7768066	A,G,0,6(hom)	:L291P;NM_004732.2||
KDM4A	>chr1_43905283	T,-,0,3(hom)	:F284fs;NM_014663.2||
KIAA1012	>chr18_27742720	C,T,0,4(hom)	:D373N;NM_014939.3||
KIR2DL1	>chr19_59976633	G,A,6,4(het)	:G36D;NM_014218.2||	>chr19_59986788	A,T,6,8(het)	:T286S;NM_014218.2||
KIR2DL2	>chr19_59976633	G,A,6,4(het)	:G36D;NM_014219.2||	>chr19_59986788	A,T,6,8(het)	:T286S;NM_014219.2||
LAMA2	>chr6_129642910	C,T,0,7(hom)	:T821M;NM_001079823.1,NM_000426.3||
LAMA3	>chr18_19710305	G,A,1,13(hom)	:R1683Q;NM_198129.1,:R74Q;NM_000227.3,NM_001127717.1,NM_001127718.1||
LAMB4	>chr7_107495827	G,T,1,6(het)	:H773Q;NM_007356.2||
LETM2	>chr8_38379284	C,T,0,5(hom)	:L262F;NM_144652.1||
LGALS9B	>chr17_18338333	G,A,0,3(hom)	:R332H;NM_001042685.1||
LGALS9C	>chr17_18338333	G,A,0,3(hom)	:R333H;NM_001040078.2||
LILRA2	>chr19_59778150	C,T,1,4(het)	:R165C;NM_006866.2,NM_001130917.1||
LIMS1	>chr2_108642531	G,A,3,4(het)	:R12H;NM_004987.3||
LIMS3	>chr2_108642531	G,A,3,4(het)	:R74H;NM_033514.3||
LOC440563	>chr1_13106218	A,T,7,5(het)	:V81D;NM_001136561.1||	>chr1_13106115	A,C,6,6(het)	:F116L;NM_001136561.1||	>chr1_13106119	CC,TT,6,6(het)	:G114N;NM_001136561.1||
MACF1	>chr1_39572334	G,T,3,5(het)	:R936L;NM_033044.2||
MAGI3	>chr1_113934718	T,C,1,5(het)	:Y285H;NM_001142782.1,NM_152900.2||
MDN1	>chr6_90462292	T,G,0,3(hom)	:H3175P;NM_014611.1||
MFSD11	>chr17_72252097	C,-,5,6(het)	:L199fs;NM_024311.2||
MGAT5B	>chr17_72380444	A,-,4,3(het)	:K7fs;NM_198955.1||
MTHFS	>chr15_77976285	C,A,0,4(hom)	:R34L;NM_006441.2||
NADK	>chr1_1674236	-,CTC,0,6(hom)	:S438SR;NM_023018.3||
NGEF	>chr2_233493422	G,A,1,3(het)	:P123L;NM_001114090.1,:P215L;NM_019850.2||
NKD2	>chr5_1091471	CAC,-,1,3(het)	:H447-;NM_033120.2||
NMBR	>chr6_142438723	G,A,0,5(hom)	:R310W;NM_002511.2||
NMRAL1	>chr16_4451918	C,T,0,3(hom)	:R255Q;NM_020677.2||
NSMAF	>chr8_59710306	C,G,0,3(hom)	:S141T;NM_001144772.1,:S110T;NM_003580.3||
NUDT1	>chr7_2257127	C,A,0,3(hom)	:L146M;NM_198953.1,:L169M;NM_198954.1,NM_198950.1,NM_002452.3,NM_198952.1,NM_198949.1,NM_198948.1||
NXF1	>chr11_62325679	G,C,1,4(het)	:L214V;NM_001081491.1,NM_006362.4||
OR10A7	>chr12_53901496	T,C,3,8(het)	:C141R;NM_001005280.1||
OR10AG1	>chr11_55492424	A,G,2,3(het)	:M31T;NM_001005491.1||	>chr11_55492433	A,G,2,3(het)	:M28T;NM_001005491.1||	>chr11_55492389	G,C,3,3(het)	:H43D;NM_001005491.1||
OR2A4	>chr7_143586939	G,C,0,12(hom)	:T239S;NM_030908.1||
OR2A7	>chr7_143586939	G,C,0,12(hom)	:T239S;NM_001005328.1||
OR2T12	>chr1_246502807	G,C,1,4(het)	:H312Q;NM_001004692.1||
OR2T2	>chr1_246868233	G,A,0,4(hom)	:A317V;NM_001004136.1||	>chr1_246868234	C,T,0,4(hom)	:V317M;NM_001004136.1||	>chr1_246868215	C,T,0,4(hom)	:R323K;NM_001004136.1||	>chr1_246868230	-,CA,0,4(hom)	:T318fs;NM_001004136.1||
OR2T33	>chr1_246502807	G,C,1,4(het)	:H312Q;NM_001004695.1||
OR2T35	>chr1_246868233	G,A,0,4(hom)	:A317V;NM_001001827.1||	>chr1_246868234	C,T,0,4(hom)	:A317T;NM_001001827.1||	>chr1_246868215	C,T,0,4(hom)	:G323D;NM_001001827.1||	>chr1_246868230	-,CA,0,4(hom)	:T318fs;NM_001001827.1||
OR4C15	>chr11_55078998	C,A,6,4(het)	:L214I;NM_001001920.1||
OR4C16	>chr11_55096316	G,C,2,9(het)	:S46T;NM_001004701.2||	>chr11_55096280	T,G,2,6(het)	:L34W;NM_001004701.2||
OR4C3	>chr11_48303934	C,T,3,3(het)	:T289I;NM_001004702.1||	>chr11_48303718	C,T,7,5(het)	:T217M;NM_001004702.1||	>chr11_48303918	G,A,3,3(het)	:V284M;NM_001004702.1||	>chr11_48303700	A,G,7,5(het)	:E211G;NM_001004702.1||	>chr11_48303922	A,T,3,3(het)	:H285L;NM_001004702.1||	>chr11_48303939	C,T,3,3(het)	:P291S;NM_001004702.1||	>chr11_48303720	T,C,7,5(het)	:Y218H;NM_001004702.1||	>chr11_48303706	C,G,7,5(het)	:A213G;NM_001004702.1||
OR4K15	>chr21_13839254	T,A,1,5(het)	:N66I;NM_001005486.1||
OR4S2	>chr11_55175649	C,T,0,7(hom)	:R232C;NM_001004059.2||
OR51T1	>chr11_4860596	G,T,1,4(het)	:K325N;NM_001004759.1||
OR52N2	>chr11_5798514	T,A,5,5(het)	:Y125N;NM_001005174.1||
OR5F1	>chr11_55518181	A,G,4,6(het)	:L166S;NM_003697.1||	>chr11_55517857	G,A,0,3(hom)	:A274V;NM_003697.1||
OR5M3	>chr11_55994183	CCA,-,1,3(het)	:M122-;NM_001004742.1||	>chr11_55994181	-,CAC,1,3(het)	:Q125Q*;NM_001004742.1||
OR5P2	>chr11_7774428	C,G,6,4(het)	:C213S;NM_153444.1||
OR8I2	>chr11_55617856	T,-,6,7(het)	:L166fs;NM_001003750.1||	>chr11_55617873	A,G,6,7(het)	:S172G;NM_001003750.1||
OR9G1	>chr11_56225280	T,C,8,6(het)	:F281L;NM_001005213.1||	>chr11_56224626	-,T,1,13(hom)	:G63fs;NM_001005213.1||	>chr11_56225275	T,A,7,8(het)	:V279E;NM_001005213.1||
PCDHAC1	>chr5_140288865	C,T,0,9(hom)	:P735L;NM_018898.3,NM_031882.2||
PGAM5	>chr12_131804444	A,G,0,4(hom)	:K191R;NM_138575.2||
PIK3IP1	>chr22_30009111	-,C,0,4(hom)	:T251fs;NM_052880.4||
PKD1	>chr16_2087422	C,T,0,4(hom)	:R3435Q;NM_001009944.2,:R3434Q;NM_000296.3||
PKDREJ	>chr22_45033772	A,G,0,6(hom)	:M1371T;NM_006071.1||
PKP3	>chr11_394086	T,-,4,3(het)	:Y741fs;NM_007183.2||
PLA2G4B	>chr15_39925714	T,G,1,4(het)	:L541R;NM_001114633.1||
PPRC1	>chr10_103896602	G,A,0,3(hom)	:R1288Q;NM_015062.3||
PRAMEF15	>chr1_12862063	G,C,5,6(het)	:N443K;NM_001098376.2||
PRAMEF4	>chr1_12862063	G,C,5,6(het)	:N443K;NM_001009611.2||
PRAMEF9	>chr1_12862063	G,C,5,6(het)	:N443K;NM_001010890.1||
PRKCA	>chr17_62162205	C,-,6,5(het)	:P398fs;NM_002737.2||
PRKRA	>chr2_179023983	GC,-,0,6(hom)	:P7fs;NM_003690.4||	>chr2_179017411	G,A,2,6(het)	:P127L;NM_003690.4,:P102L;NM_001139518.1,:P116L;NM_001139517.1||
PRX	>chr19_45592853	G,-,0,3(hom)	:S1083fs;NM_181882.2||
PTPRZ1	>chr7_121439406	G,C,1,10(hom)	:V1024L;NM_002851.2||	>chr7_121439574	A,C,1,9(hom)	:K1080Q;NM_002851.2||
RBM47	>chr4_40135258	C,T,1,3(het)	:R137H;NM_019027.3,NM_001098634.1||
RDH8	>chr19_9993000	G,A,4,7(het)	:M203I;NM_015725.2||
RELN	>chr7_102993015	G,A,2,4(het)	:S1719L;NM_005045.3,NM_173054.2||
RGPD3	>chr2_106406249	G,A,1,3(het)	:P785S;NM_001078170.1,:P1528S;NM_001024457.2,:P1536S;NM_001144013.1||
RGPD4	>chr2_106406249	G,A,1,3(het)	:P1536S;NM_182588.2||
RGPD5	>chr2_106406249	G,A,1,3(het)	:P1535S;NM_005054.2||
RPAP1	>chr15_39616470	G,A,1,8(het)	:P49L;NM_015540.2||
RTKN2	>chr10_63628053	T,-,8,6(het)	:K484fs;NM_145307.2||
RYR1	>chr19_43768625	G,T,0,6(hom)	:G4975C;NM_000540.2,:G4970C;NM_001042723.1||
SAPS3	>chr11_68068886	C,T,3,9(het)	:P78S;NM_018312.4||
SCARF1	>chr17_1485136	G,A,0,5(hom)	:A634V;NM_145352.2,:A720V;NM_003693.2||
SETBP1	>chr18_40787047	A,-,0,3(hom)	:K1249fs;NM_015559.2||
SLC16A7	>chr12_58454999	G,T,4,6(het)	:S219I;NM_004731.3||
SLC6A19	>chr5_1272622	C,G,0,5(hom)	:L461V;NM_001003841.2||
SNAPC4	>chr9_138412583	T,C,0,7(hom)	:D40G;NM_003086.2||
SORBS1	>chr10_97086347	C,T,0,4(hom)	:G1187E;NM_001034954.1,:G1046E;NM_001034955.1||
SPDYE1	>chr7_44013591	T,C,0,4(hom)	:C278R;NM_175064.2||
SPDYE5	>chr7_44013591	T,C,0,4(hom)	:S279P;NM_001099435.2||
SPTBN1	>chr2_54725894	C,T,3,6(het)	:R1419W;NM_178313.2,:R1432W;NM_003128.2||
STARD5	>chr15_79401857	C,T,5,11(het)	:V77M;NM_181900.2||
STRN	>chr2_36958545	G,A,3,3(het)	:T439I;NM_003162.2||
SUMF2	>chr7_56112060	G,A,0,3(hom)	:R196H;NM_001042469.1,:R211H;NM_001130069.1,:R104H;NM_001146333.1,:R214H;NM_001042468.1,NM_015411.2||
SURF1	>chr9_135211336	C,T,0,3(hom)	:D108N;NM_003172.2||
SYT9	>chr11_7291263	-,A,6,7(het)	:Q187fs;NM_175733.2||
SYTL3	>chr6_159103165	G,A,0,7(hom)	:R427Q;NM_001009991.2||
TBC1D16	>chr17_75541121	C,T,5,4(het)	:A291T;NM_019020.2||
TECPR2	>chr14_101971233	C,T,0,3(hom)	:P776S;NM_014844.2||
TFPT	>chr19_59309727	C,G,2,7(het)	:E64D;NM_013342.3||
THAP2	>chr12_70356776	GTT,-,2,6(het)	:C103-;NM_031435.2||
TM4SF20	>chr2_227939189	G,A,9,8(het)	:L89F;NM_024795.3||	>chr2_227939080	T,C,6,14(het)	:N125S;NM_024795.3||
TMC2	>chr20_2523529	G,T,3,3(het)	:G331V;NM_080751.2||
TMCO2	>chr1_40486334	A,T,5,4(het)	:S28C;NM_001008740.3||
TMEM38B	>chr9_107576105	G,A,0,3(hom)	:V267I;NM_018112.1||
TNFRSF10C	>chr8_23030271	-,A,0,4(hom)	:G188fs;NM_003841.2||
TNKS1BP1	>chr11_56833396	T,G,0,3(hom)	:Y1122S;NM_033396.2||
TOMM70A	>chr3_101569608	T,C,4,3(het)	:Y548C;NM_014820.3||
TOP3A	>chr17_18129256	T,-,3,3(het)	:D601fs;NM_004618.3||
TPSG1	>chr16_1212751	G,A,0,3(hom)	:S138F;NM_012467.3||
TRRAP	>chr7_98347660	G,A,0,6(hom)	:R696H;NM_003496.2||
TSEN54	>chr17_71029131	G,A,4,3(het)	:V190M;NM_207346.2||
TYRO3	>chr15_39649812	G,A,2,5(het)	:E489K;NM_006293.2||
ULK1	>chr12_130964957	C,G,2,3(het)	:T452S;NM_003565.2||
USP7	>chr16_8901966	T,C,3,3(het)	:E744G;NM_003470.2||
VN1R4	>chr19_58510890	C,T,2,3(het)	:T230I;NM_173857.2||	>chr19_58510979	G,A,1,3(het)	:D260N;NM_173857.2||
ZACN	>chr17_71587579	C,T,4,4(het)	:R95C;NM_180990.3||
ZFYVE26	>chr14_67343991	G,A,2,7(het)	:R255W;NM_015346.3||	>chr14_67314641	A,T,5,10(het)	:H1585Q;NM_015346.3||
ZMYND17	>chr10_74856088	C,T,1,25(hom)	:D186N;NM_001024593.1||
ZNF235	>chr19_49483809	T,-,0,4(hom)	:E540fs;NM_004234.4||
ZNF25	>chr10_38281809	T,-,4,3(het)	:E208fs;NM_145011.2||
ZNF256	>chr19_63144411	T,G,2,4(het)	:K526T;NM_005773.2||
ZNF280B	>chr22_21172715	C,T,0,7(hom)	:D337N;NM_080764.2||
ZNF284	>chr19_49281841	TCC,-,0,3(hom)	:S124-;NM_001037813.2||
ZNF462	>chr9_108726322	C,T,0,13(hom)	:P103L;NM_021224.4||
ZNF528	>chr19_57611199	C,T,3,3(het)	:R428*;NM_032423.2||
ZNF649	>chr19_57091629	T,C,1,3(het)	:Y49C;NM_023074.2||
ZNF677	>chr19_58432273	T,-,7,6(het)	:K507fs;NM_182609.2||
ZNF804A	>chr2_185511343	T,C,6,4(het)	:L992P;NM_194250.1||

## Sheet: rd1_f40r3
ABCA10	>chr17_64672702	G,C,3,5(het)	:Q1094E;NM_080282.3||
ACPT	>chr19_55989647	G,C,0,7(hom)	:G328A;NM_033068.2||
ACSL3	>chr2_223482101	ATTTTTA,TTTT,2,6(het)	:IFK123F*;NM_004457.3,NM_203372.1||
ACTN4	>chr19_43899582	G,A,0,17(hom)	:R310Q;NM_004924.3||
ADAM28	>chr8_24234684	G,T,1,5(het)	:R220S;NM_021777.3,NM_014265.4||
ADCY8	>chr8_131917744	C,A,11,11(het)	:G879V;NM_001115.2||
AGAP4	>chr10_48522374	C,T,0,4(hom)	:G347R;NM_133446.2||	>chr10_51418590	A,G,0,3(hom)	:R37G;NM_133446.2||
AGAP5	>chr10_48522374	C,T,0,4(hom)	:G370R;NM_001144000.1||
AGAP6	>chr10_48522374	C,T,0,4(hom)	:G370R;NM_001077665.2||	>chr10_51418590	A,G,0,3(hom)	:R37G;NM_001077665.2||
AGAP7	>chr10_48522374	C,T,0,4(hom)	:G347R;NM_001077685.1||	>chr10_51418590	A,G,0,3(hom)	:K37E;NM_001077685.1||
AGAP8	>chr10_48522374	C,T,0,4(hom)	:G347R;NM_001077686.1||	>chr10_51418590	A,G,0,3(hom)	:R37G;NM_001077686.1||
AGPAT2	>chr9_138701594	-,GCA,1,5(het)	:LL14C;NM_006412.3,NM_001012727.1||
AHDC1	>chr1_27748108	AGG,-,5,4(het)	:A1035-;NM_001029882.2||
AIM1L	>chr1_26521292	G,A,2,5(het)	:S571L;NM_001039775.2||
AKR7L	>chr1_19467781	A,G,4,10(het)	:F236L;NM_201252.3,:L170P;NM_001145289.1||
AMBN	>chr4_71499867	C,G,3,4(het)	:S70*;NM_016519.4||
AMZ1	>chr7_2715923	T,G,3,5(het)	:C299G;NM_133463.1||
ANKRD27	>chr19_37841701	G,A,0,4(hom)	:R21C;NM_032139.2||
ANKRD33	>chr12_50570887	C,T,0,7(hom)	:P172L;NM_001130015.1,:P297L;NM_182608.3||
ARRDC3	>chr5_90705792	C,T,7,6(het)	:G310S;NM_020801.2||
ASPHD1	>chr16_29820309	-,TGG,1,3(het)	:G173GG;NM_181718.3||
ATG4D	>chr19_10516489	G,A,0,4(hom)	:S89N;NM_032885.4||
ATP13A1	>chr19_19618073	A,C,0,4(hom)	:F1064L;NM_020410.2||
ATP8B4	>chr15_47941855	C,T,0,3(hom)	:R1059Q;NM_024837.2||
BCAN	>chr1_154883438	C,G,6,4(het)	:R105G;NM_021948.3,NM_198427.1||
BIN2	>chr12_49983146	G,C,0,11(hom)	:A70G;NM_016293.2||
BMP1	>chr8_22120845	C,G,3,3(het)	:P816A;NM_006129.3||
BSN	>chr3_49664646	C,T,4,3(het)	:P885S;NM_003458.3||
BTBD12	>chr16_3592225	G,A,5,5(het)	:S282L;NM_032444.2||
BTNL8	>chr5_180309578	C,G,4,3(het)	:H311D;NM_001040462.2,:H195D;NM_001159707.1,:H186D;NM_001159709.1,:H127D;NM_001159710.1||	>chr5_180309580	T,G,4,3(het)	:H312Q;NM_001040462.2,:H196Q;NM_001159707.1,:H187Q;NM_001159709.1,:H128Q;NM_001159710.1||
C11ORF82	>chr11_82322748	A,C,0,15(hom)	:H907P;NM_145018.3||
C14ORF102	>chr14_89822507	G,A,6,9(het)	:R850C;NM_199043.1,:R1081C;NM_017970.2||
C16ORF63	>chr16_15874869	-,CTA,3,7(het)	:L144LV;NM_144600.2||
C1ORF156	>chr1_168028632	C,T,2,3(het)	:V277I;NM_033418.1||
C21ORF56	>chr21_46406263	C,T,5,5(het)	:E77K;NM_032261.4,:E231K;NM_001142854.1||
C2ORF61	>chr2_47232054	-,T,4,3(het)	:K83fs;NM_173649.2||
C4ORF41	>chr4_184866564	G,A,4,5(het)	:R1067H;NM_021942.4||
C8ORF58	>chr8_22514402	C,G,0,5(hom)	:R35G;NM_001013842.1||
C9ORF43	>chr9_115225476	G,A,4,4(het)	:R178Q;NM_152786.1||
CALCA	>chr11_14948087	A,G,0,11(hom)	:L66P;NM_001033952.1,NM_001741.2,NM_001033953.1||
CASP5	>chr11_104374834	-,G,4,3(het)	:S362fs;NM_004347.3,:S220fs;NM_001136110.1,:S144fs;NM_001136111.1||
CATSPER3	>chr5_134360042	G,A,3,3(het)	:A145T;NM_178019.1||
CCDC108	>chr2_219602466	G,A,3,15(het)	:T518M;NM_194302.2||
CCDC144NL	>chr17_20710587	C,T,1,3(het)	:G146E;NM_001004306.1||	>chr17_20710594	C,A,1,3(het)	:A144S;NM_001004306.1||	>chr17_20710488	G,T,1,3(het)	:T179N;NM_001004306.1||	>chr17_20710458	G,A,1,3(het)	:P189L;NM_001004306.1||	>chr17_20710560	G,A,1,3(het)	:T155M;NM_001004306.1||	>chr17_20710491	G,T,1,3(het)	:S178*;NM_001004306.1||	>chr17_20710546	T,G,1,3(het)	:T160P;NM_001004306.1||	>chr17_20710595	C,G,1,3(het)	:Q144H;NM_001004306.1||
CCT8L2	>chr7_151773706	G,A,5,11(het)	:G71E;NM_014406.4||
CD200	>chr3_113549358	G,A,3,4(het)	:V254I;NM_001004196.2,:V229I;NM_005944.5||
CD8B	>chr2_86927363	C,T,0,18(hom)	:V180I;NM_172099.2,NM_172101.2,NM_172213.2,NM_004931.3||
CDC27	>chr17_42576285	C,T,0,4(hom)	:S378N;NM_001256.3,:S384N;NM_001114091.1||	>chr17_42587080	-,C,2,3(het)	:P305fs;NM_001256.3,NM_001114091.1||
CDON	>chr11_125380981	-,G,6,4(het)	:D579fs;NM_016952.4||
CENPQ	>chr6_49547795	G,T,4,4(het)	:W73L;NM_018132.3||
CEP68	>chr2_65152157	AAC,-,0,7(hom)	:TT142T;NM_015147.2||
CEP97	>chr3_102959911	C,T,2,4(het)	:R591C;NM_024548.2||
CGN	>chr1_149769695	G,A,3,3(het)	:R807Q;NM_020770.2||
CHL1	>chr3_336493	G,A,2,3(het)	:V12I;NM_006614.2||
CHRNA2	>chr8_27376445	C,T,2,8(het)	:D478N;NM_000742.3||
CLIC5	>chr6_46025061	G,A,0,9(hom)	:T229M;NM_001114086.1,:T70M;NM_016929.3||
CLSTN2	>chr3_141763801	C,-,4,3(het)	:L725fs;NM_022131.2||
CNNM2	>chr10_104668340	-,A,0,11(hom)	:R38fs;NM_199077.1,NM_017649.3,NM_199076.1||
CNTN3	>chr3_74417250	C,T,0,5(hom)	:R867Q;NM_020872.1||
CPN2	>chr3_195544850	A,-,0,5(hom)	:F93fs;NM_001080513.2||
CPVL	>chr7_29070296	G,C,4,11(het)	:T348S;NM_031311.3,NM_019029.2||
CRIPAK	>chr4_1378693	C,G,2,7(het)	:H132D;NM_175918.3||
CSDE1	>chr1_115070505	T,G,4,3(het)	:Q497P;NM_001007553.1,:Q466P;NM_007158.4,:Q512P;NM_001130523.1||
CSMD2	>chr1_33839190	G,-,7,7(het)	:P2242fs;NM_052896.3||
CYB5D2	>chr17_4006982	G,A,0,3(hom)	:V218M;NM_144611.3||
CYB5R4	>chr6_84688885	A,G,0,4(hom)	:H223R;NM_016230.3||
CYP2A7	>chr19_46074316	T,A,0,9(hom)	:K369M;NM_030589.2,:K420M;NM_000764.2||	>chr19_46076542	T,C,0,8(hom)	:Q214R;NM_030589.2,:Q265R;NM_000764.2||	>chr19_46074400	A,T,0,8(hom)	:F341Y;NM_030589.2,:F392Y;NM_000764.2||
CYP4X1	>chr1_47262216	C,-,0,4(hom)	:P47fs;NM_178033.1||
DHRS11	>chr17_32025571	T,A,3,6(het)	:C69S;NM_024308.3||
DHRS12	>chr13_51243557	ATT,-,1,5(het)	:E212-;NM_001031719.1||
DHRS2	>chr14_23178022	C,T,0,4(hom)	:R37W;NM_005794.3,NM_182908.4||
DIP2C	>chr10_313459	G,T,6,5(het)	:Q1493K;NM_014974.2||
DMXL1	>chr5_118528163	A,G,2,4(het)	:M1589V;NM_005509.4||
DNAH3	>chr16_21030816	G,A,3,3(het)	:T640M;NM_017539.1||
DNAH5	>chr5_13761395	A,C,4,9(het)	:F4392C;NM_001369.2||
DNASE1	>chr16_3647192	G,A,4,3(het)	:V185I;NM_005223.3||
DPP7	>chr9_139126199	G,A,0,4(hom)	:T385I;NM_013379.2||
DSG3	>chr18_27308292	C,T,2,4(het)	:S771F;NM_001944.1||
DSP	>chr6_7527992	A,T,0,4(hom)	:E1234V;NM_001008844.1,:E1833V;NM_004415.2||
DUOX1	>chr15_43213665	G,A,0,3(hom)	:S58N;NM_175940.1,NM_017434.3||
DUX4	>chr10_135341072	GG,T,0,5(hom)	:232fs;NM_033178.2||
ECE2	>chr3_185458829	C,-,1,3(het)	:H181fs;NM_032331.3||
EFCAB6	>chr22_42327302	-,C,3,3(het)	:T953fs;NM_022785.2,:T801fs;NM_198856.1||
EP400	>chr12_131112711	C,T,0,12(hom)	:T2662M;NM_015409.3||
EPDR1	>chr7_37926811	AGCAGGCAGTGGC,-,0,5(hom)	:AAGSG36fs;NM_017549.3||
ERP27	>chr12_14959712	C,T,4,3(het)	:G251E;NM_152321.2||
EXO1	>chr1_240109128	G,A,0,3(hom)	:E657K;NM_003686.3,NM_130398.2,NM_006027.3||
FAM134A	>chr2_219755221	-,A,0,3(hom)	:D420fs;NM_024293.4||
FAM171A1	>chr10_15336806	G,T,0,5(hom)	:T166N;NM_001010924.1||
FAM178B	>chr2_96907926	A,C,4,4(het)	:L571R;NM_001122646.1,:L43R;NM_016490.3||
FBXW5	>chr9_138956870	T,C,5,13(het)	:I209V;NM_018998.2||
FBXW8	>chr12_115950300	T,A,0,6(hom)	:C580*;NM_153348.2,:C514*;NM_012174.1||
FCER2	>chr19_7669662	A,T,7,5(het)	:L34Q;NM_002002.4||
FCGBP	>chr19_45111971	C,T,0,5(hom)	:A955T;NM_003890.2||
FCGRT	>chr19_54709350	G,C,0,3(hom)	:K133N;NM_004107.4,NM_001136019.2||
FMNL1	>chr17_40674564	C,-,0,7(hom)	:P456fs;NM_005892.3||
FOXK2	>chr17_78134028	A,-,4,3(het)	:E345fs;NM_004514.3||
FOXP1	>chr3_71102588	C,T,0,8(hom)	:A571T;NM_032682.4||
FRG2C	>chr3_75797865	-,G,6,6(het)	:K278fs;NM_001124759.1||	>chr3_75797814	C,T,5,6(het)	:P261S;NM_001124759.1||	>chr3_75797863	C,-,6,6(het)	:A277fs;NM_001124759.1||
GAPVD1	>chr9_127152409	A,T,1,9(hom)	:K1132I;NM_015635.2||
GCOM1	>chr15_55697533	T,C,0,4(hom)	:L58P;NM_001018091.1,NM_001018100.2,NM_152451.5,NM_001018090.1||
GEN1	>chr2_17826604	A,G,4,5(het)	:K882E;NM_001130009.1,NM_182625.3||
GFRAL	>chr6_55306674	-,A,0,3(hom)	:L97fs;NM_207410.2||
GIGYF2	>chr2_233420514	CCACAACAGCAG,-,5,6(het)	:PQQQ1225-;NM_001103146.1,NM_015575.3,:PQQQ1219-;NM_001103148.1,:PQQQ1246-;NM_001103147.1||
GJB4	>chr1_34999949	C,G,10,13(het)	:C170W;NM_153212.1||
GLDN	>chr15_49456996	T,C,0,4(hom)	:F141S;NM_181789.2||
GLOD4	>chr17_610222	C,A,0,7(hom)	:A280S;NM_016080.3||
GLYAT	>chr11_58233975	G,A,1,4(het)	:T244M;NM_201648.2||
GPR124	>chr8_37811862	G,A,3,5(het)	:V541M;NM_032777.7||
GPR156	>chr3_121374922	T,C,5,6(het)	:H340R;NM_153002.1||
GRHL3	>chr1_24530517	G,A,6,12(het)	:R11Q;NM_198173.1,:R16Q;NM_021180.2||
GRHPR	>chr9_37414861	G,-,6,6(het)	:D35fs;NM_012203.1||
GRIN3B	>chr19_960203	CAG,-,0,3(hom)	:Q912-;NM_138690.1||
GRP	>chr18_55048655	GGAA,-,3,8(het)	:RN135fs;NM_001012513.1,:RN141fs;NM_002091.3,:RN134fs;NM_001012512.1||
GUCY1A3	>chr4_156853959	A,-,4,5(het)	:K449fs;NM_001130684.1,NM_001130682.1,NM_001130683.2,NM_000856.4,NM_001130687.1,:K214fs;NM_001130685.1||
H6PD	>chr1_9227574	CCCAGGCA,-,5,6(het)	:-1fs;NM_004285.3||
HCLS1	>chr3_122835800	T,A,5,4(het)	:I283L;NM_005335.4||
HLA-DPA1	>chr6_33145559	-,G,0,8(hom)	:E62fs;NM_033554.2||
HLA-DPB1	>chr6_33156440	-,A,0,3(hom)	:F39fs;NM_002121.4||
HRNR	>chr1_150458969	T,C,4,3(het)	:Q587R;NM_001009931.1||	>chr1_150458843	G,C,5,8(het)	:T629S;NM_001009931.1||	>chr1_150458951	T,A,4,3(het)	:Q593L;NM_001009931.1||	>chr1_150458722	AA,GG,4,5(het)	:F669S;NM_001009931.1||
HSPG2	>chr1_22051860	-,G,4,4(het)	:E2215fs;NM_005529.5||
IGSF3	>chr1_116944392	A,G,6,4(het)	:W595R;NM_001542.2,:W575R;NM_001007237.1||
INSR	>chr19_7093981	C,G,0,9(hom)	:R785S;NM_001079817.1,:R797S;NM_000208.2||
INVS	>chr9_102094762	G,A,6,11(het)	:G801E;NM_014425.2||
IQCF2	>chr3_51870733	G,A,8,8(het)	:R4Q;NM_203424.1||
IQSEC3	>chr12_118332	G,C,0,4(hom)	:Q212H;NM_015232.1||
ISG15	>chr1_939669	T,C,5,5(het)	:F149S;NM_005101.3||
ITGA3	>chr17_45513679	A,G,2,4(het)	:R943G;NM_002204.2,NM_005501.2||
ITGA8	>chr10_15688315	T,C,0,4(hom)	:Y626C;NM_003638.1||
ITIH4	>chr3_52832980	C,T,3,3(het)	:G418S;NM_002218.3||
ITPKC	>chr19_45927007	G,A,0,7(hom)	:R439H;NM_025194.2||
JARID2	>chr6_15604799	C,T,0,8(hom)	:S455L;NM_004973.2||
JSRP1	>chr19_2203990	C,G,0,4(hom)	:G150A;NM_144616.2||
KCNJ12	>chr17_21260136	G,A,6,5(het)	:V297I;NM_021012.4||	>chr17_21260116	C,T,5,6(het)	:T290M;NM_021012.4||	>chr17_21260029	G,A,7,7(het)	:R261H;NM_021012.4||	>chr17_21260032	T,G,6,7(het)	:I262S;NM_021012.4||	>chr17_21260112	G,C,6,6(het)	:E289Q;NM_021012.4||
KCNN3	>chr1_153108868	A,T,2,8(het)	:L66H;NM_002249.4||
KIAA0100	>chr17_23985064	G,-,5,4(het)	:L1080fs;NM_014680.2||
KIAA0355	>chr19_39524919	C,T,1,7(het)	:P747L;NM_014686.3||
KIAA1524	>chr3_109781112	C,-,0,7(hom)	:V222fs;NM_020890.2||	>chr3_109781137	G,A,3,3(het)	:S213F;NM_020890.2||
KIF19	>chr17_69857045	G,A,4,7(het)	:R392Q;NM_153209.3||
KIF1B	>chr1_10286851	AG,-,10,7(het)	:KG1008fs;NM_183416.3||
KIR2DL1	>chr19_59981920	A,G,7,16(het)	:K237E;NM_014218.2||	>chr19_59973124	T,A,10,9(het)	:L4M;NM_014218.2||	>chr19_59978608	G,A,5,5(het)	:D184N;NM_014218.2||	>chr19_59978581	C,A,5,6(het)	:P175T;NM_014218.2||
KIR2DL2	>chr19_59981920	A,G,7,16(het)	:K237E;NM_014219.2||	>chr19_59973124	T,A,10,9(het)	:L4M;NM_014219.2||	>chr19_59947189	C,T,1,3(het)	:R169C;NM_014219.2||	>chr19_59978608	G,A,5,5(het)	:D184N;NM_014219.2||	>chr19_59947346	C,T,1,3(het)	:T221I;NM_014219.2||	>chr19_59978581	C,A,5,6(het)	:P175T;NM_014219.2||
KIR2DL3	>chr19_59947189	C,T,1,3(het)	:R169C;NM_015868.2||	>chr19_59947346	C,T,1,3(het)	:T221I;NM_015868.2||
KIR2DS4	>chr19_60038346	G,C,0,4(hom)	:G12A;NM_012314.3||
KLHDC8A	>chr1_203574281	G,A,6,7(het)	:S275F;NM_018203.1||
KMO	>chr1_239794910	T,C,0,11(hom)	:Y206H;NM_003679.3||
KPNA6	>chr1_32392828	C,G,9,6(het)	:N20K;NM_012316.4||
KRT20	>chr17_36290526	G,A,0,3(hom)	:R166C;NM_019010.1||
KRT28	>chr17_36209304	T,-,7,5(het)	:E123fs;NM_181535.3||
KRT37	>chr17_36832585	G,A,4,4(het)	:Q235*;NM_003770.4||
KRTAP10-8	>chr21_44857085	C,T,1,3(het)	:R214C;NM_198695.2||
KRTAP6-1	>chr21_30907968	G,A,7,5(het)	:R43C;NM_181602.1||
KRTAP9-3	>chr17_36642337	C,A,0,6(hom)	:Q20K;NM_031962.2||
LAD1	>chr1_199622628	CCA,-,1,3(het)	:L161-;NM_005558.3||
LAMA5	>chr20_60332591	C,T,1,6(het)	:R1903K;NM_005560.3||
LDLR	>chr19_11088594	G,T,0,6(hom)	:D589Y;NM_000527.3||
LOC440563	>chr1_13106115	A,C,3,4(het)	:F116L;NM_001136561.1||	>chr1_13106119	CC,TT,3,4(het)	:G114N;NM_001136561.1||
LOC653543	>chr10_135341194	C,G,0,3(hom)	:A272G;NM_001127387.1||	>chr10_135341072	GG,T,0,5(hom)	:232fs;NM_001127387.1||
LOC653544	>chr10_135341194	C,G,0,3(hom)	:A272G;NM_001127388.1||	>chr10_135341072	GG,T,0,5(hom)	:232fs;NM_001127388.1||
LOC653545	>chr10_135341194	C,G,0,3(hom)	:A272G;NM_001127389.1||	>chr10_135341072	GG,T,0,5(hom)	:232fs;NM_001127389.1||
LOC728410	>chr10_135341194	C,G,0,3(hom)	:A272G;NM_001127386.1||	>chr10_135341072	GG,T,0,5(hom)	:232fs;NM_001127386.1||
LRDD	>chr11_789815	C,T,0,10(hom)	:R668Q;NM_018494.3,:R825Q;NM_145886.2,:R808Q;NM_145887.2||
LRRC10	>chr12_68290302	A,G,0,12(hom)	:I195T;NM_201550.2||
LYST	>chr1_233989294	T,G,0,7(hom)	:E2161A;NM_000081.2||
LZTS2	>chr10_102755218	G,A,0,10(hom)	:R361Q;NM_032429.1||
MACF1	>chr1_39574268	A,G,2,10(het)	:R1581G;NM_033044.2||
MAGEF1	>chr3_185911841	-,CCT,3,4(het)	:EE156R;NM_022149.4||
MAGI2	>chr7_77593052	-,T,9,6(het)	:A1155fs;NM_012301.3||
MAMDC2	>chr9_71913144	T,C,4,6(het)	:W116R;NM_153267.4||
MANEA	>chr6_96160983	G,A,0,3(hom)	:R457H;NM_024641.2||
MAR7	>chr2_160313014	G,A,9,14(het)	:A323T;NM_022826.2||
MCCC2	>chr5_70936026	T,A,6,5(het)	:I200N;NM_022132.4||
MED27	>chr5_79682844	T,C,6,7(het)	:K230R;NM_004269.2||
MEOX2	>chr7_15692349	GTG,-,1,10(hom)	:H68-;NM_005924.4||
METTL11A	>chr9_131437324	G,C,4,8(het)	:Q145H;NM_014064.2||
MKI67	>chr10_129791056	C,A,0,8(hom)	:R3013L;NM_002417.4||
MOBKL2C	>chr1_46851349	T,C,4,20(het)	:M130V;NM_145279.4,:M78V;NM_201403.2||
MS4A2	>chr11_59618049	G,T,0,6(hom)	:G192*;NM_000139.3||
MUC21	>chr6_31062550	G,-,5,4(het)	:A207fs;NM_001010909.2||
MYLK3	>chr16_45302077	A,-,4,4(het)	:V747fs;NM_182493.2||
MYT1	>chr20_62318943	G,T,7,6(het)	:A571S;NM_004535.2||
NBN	>chr8_91034942	G,T,5,5(het)	:N518K;NM_002485.4||
NCAPD3	>chr11_133536891	G,C,0,18(hom)	:L1227V;NM_015261.2||
NOMO1	>chr16_14864483	G,A,6,9(het)	:V445M;NM_014287.3||
NOMO2	>chr16_14864483	G,A,6,9(het)	:V445M;NM_001004060.1,NM_173614.2||
NOMO3	>chr16_14864483	G,A,6,9(het)	:V445M;NM_001004067.2||
NPSR1	>chr7_34884293	G,A,2,4(het)	:G369D;NM_207173.1||
NPTX1	>chr17_76064543	C,T,0,3(hom)	:G100D;NM_002522.3||
NXF1	>chr11_62320168	C,A,2,6(het)	:L470F;NM_006362.4||
OGFR	>chr20_60915285	CGC,G,3,3(het)	:R625fs;NM_007346.2||
OIT3	>chr10_74343217	T,A,2,6(het)	:C313*;NM_152635.1||
OR1N2	>chr9_124356223	G,C,4,3(het)	:L319F;NM_001004457.1||
OR2C3	>chr1_245762036	G,A,0,8(hom)	:T134I;NM_198074.4||
OR2T12	>chr1_246503595	A,G,0,12(hom)	:W49R;NM_001004692.1||
OR2T29	>chr1_246789189	G,A,0,4(hom)	:A70V;NM_001004694.1||
OR2T3	>chr1_246704166	C,T,1,5(het)	:R298C;NM_001005495.1||	>chr1_246803952	C,T,3,5(het)	:A244T;NM_001005495.1||	>chr1_246704042	-,T,1,5(het)	:L257fs;NM_001005495.1||
OR2T33	>chr1_246503595	A,G,0,12(hom)	:W49R;NM_001004695.1||
OR2T34	>chr1_246704166	C,T,1,5(het)	:R298C;NM_001001821.1||	>chr1_246803952	C,T,3,5(het)	:A244T;NM_001001821.1||	>chr1_246704042	-,T,1,5(het)	:L257fs;NM_001001821.1||
OR2T4	>chr1_246591954	-,CG,0,6(hom)	:M150fs;NM_001004696.1||
OR2T5	>chr1_246789189	G,A,0,4(hom)	:A76V;NM_001004697.1||
OR4A47	>chr11_48467081	G,A,1,5(het)	:G54D;NM_001005512.2||
OR4D2	>chr17_53602574	C,T,4,4(het)	:L187F;NM_001004707.3||
OR4K15	>chr21_13839254	T,A,0,4(hom)	:N66I;NM_001005486.1||
OR51B6	>chr11_5329888	T,-,0,9(hom)	:F192fs;NM_001004750.1||	>chr11_5329671	T,C,0,8(hom)	:C120R;NM_001004750.1||	>chr11_5329885	-,A,0,9(hom)	:T191fs;NM_001004750.1||
OR51I1	>chr11_5418771	G,C,0,16(hom)	:P184A;NM_001005288.1||
OR8S1	>chr12_47206484	T,C,0,7(hom)	:I268T;NM_001005203.2||
OR9G1	>chr11_56225280	T,C,9,7(het)	:F281L;NM_001005213.1||	>chr11_56224625	-,GT,0,13(hom)	:TG63fs;NM_001005213.1||	>chr11_56225275	T,A,9,6(het)	:V279E;NM_001005213.1||
OTOP2	>chr17_70438277	G,A,9,6(het)	:G318R;NM_178160.1||
OXCT2	>chr1_39754109	G,A,6,4(het)	:G299R;NM_022120.1||
PCDHB16	>chr5_140543897	-,GCT,0,5(hom)	:F527A;NM_020957.1||
PCDHGA3	>chr5_140705573	GA,-,1,3(het)	:D597fs;NM_018916.3,NM_032011.1||
PCSK7	>chr11_116605615	C,-,1,3(het)	:P53fs;NM_004716.2||
PDE6A	>chr5_149227906	A,G,4,7(het)	:M715T;NM_000440.2||
PEAR1	>chr1_155144668	G,A,7,8(het)	:D343N;NM_001080471.1||
PHGDH	>chr1_120087077	-,G,0,3(hom)	:L445fs;NM_006623.3||
PHKG1	>chr7_56117213	A,G,3,8(het)	:M220T;NM_006213.3||
PIGO	>chr9_35079414	G,A,5,4(het)	:R1035C;NM_032634.2,:R618C;NM_152850.2||
PIK3R2	>chr19_18141096	G,A,0,3(hom)	:A727T;NM_005027.2||
PKD1	>chr16_2100974	A,G,0,4(hom)	:W1399R;NM_001009944.2,NM_000296.3||
PLAC1L	>chr11_59564554	G,A,0,4(hom)	:G16S;NM_173801.3||
PLCH1	>chr3_156681698	C,G,4,3(het)	:G1574A;NM_014996.2,:G1612A;NM_001130960.1||
PLEKHG5	>chr1_6451055	C,T,1,3(het)	:G810S;NM_001042664.1,:G866S;NM_001042663.1,NM_020631.3,NM_001042665.1,:G887S;NM_198681.2||
PLEKHH2	>chr2_43780878	A,G,5,13(het)	:K426R;NM_172069.3||
PLEKHH3	>chr17_38076946	C,-,0,3(hom)	:P412fs;NM_024927.4||
POM121C	>chr7_74891435	G,A,0,4(hom)	:S294L;NM_001099415.1||
POU2F1	>chr1_165625461	A,G,6,4(het)	:T253A;NM_002697.2||
PRIC285	>chr20_61670601	A,C,5,4(het)	:N429K;NM_001037335.2||
PSMD9	>chr12_120838183	A,-,0,8(hom)	:K199fs;NM_002813.4||
PTF1A	>chr10_23522791	-,A,0,3(hom)	:S313fs;NM_178161.2||
PTK2B	>chr8_27349711	G,T,3,3(het)	:D424Y;NM_173176.1,NM_173175.1,NM_004103.3,NM_173174.1||
PTPN18	>chr2_130846418	ACGGGG,-,3,3(het)	:TG271-;NM_001142370.1,:TG378-;NM_014369.3||
PTRF	>chr17_37828368	C,-,3,4(het)	:E92fs;NM_012232.4||
QRFPR	>chr4_122471106	T,C,6,5(het)	:M274V;NM_198179.2||
RACGAP1	>chr12_48674501	T,G,6,8(het)	:H368P;NM_001126103.1,NM_001126104.1,NM_013277.3||
RDH8	>chr19_9993000	G,A,0,7(hom)	:M203I;NM_015725.2||
RGPD3	>chr2_106406249	G,A,2,3(het)	:P785S;NM_001078170.1,:P1528S;NM_001024457.2,:P1536S;NM_001144013.1||
RGPD4	>chr2_106406249	G,A,2,3(het)	:P1536S;NM_182588.2||
RGPD5	>chr2_106406249	G,A,2,3(het)	:P1535S;NM_005054.2||
RNF25	>chr2_219241219	T,C,0,10(hom)	:Q69R;NM_022453.2||
RP9	>chr7_33101408	T,C,3,3(het)	:K210R;NM_203288.1||
SAAL1	>chr11_18084149	-,GCG,0,6(hom)	:PS7R;NM_138421.2||
SAMD4A	>chr14_54238805	-,AGC,6,10(het)	:F157S;NM_015589.4||
SARM1	>chr17_23732680	-,G,0,15(hom)	:L268fs;NM_015077.2||
SCFD2	>chr4_53446767	G,-,5,5(het)	:D623fs;NM_152540.3||
SDCCAG1	>chr14_49377222	T,C,2,4(het)	:H157R;NM_004713.3||
SERTAD3	>chr19_45639700	C,T,0,12(hom)	:R43H;NM_203344.2,NM_013368.3||
SETX	>chr9_134214578	C,T,6,8(het)	:R20H;NM_015046.5||
SH3PXD2B	>chr5_171709998	G,A,0,4(hom)	:P329L;NM_001017995.2||
SIAE	>chr11_124035874	T,C,0,14(hom)	:M89V;NM_170601.3||
SLC15A3	>chr11_60466096	C,A,0,6(hom)	:G365V;NM_016582.2||
SLC2A11	>chr22_22530209	C,T,3,5(het)	:S8F;NM_001024939.2||
SLC35A5	>chr3_113764978	C,G,3,5(het)	:S13C;NM_017945.2||
SLC35E2	>chr1_1656111	G,A,0,5(hom)	:R204W;NM_182838.1||
SLC5A8	>chr12_100084559	C,A,3,7(het)	:G457V;NM_145913.3||
SLC6A18	>chr5_1288744	G,A,2,8(het)	:M197I;NM_182632.2||
SLFN11	>chr17_30704699	A,T,0,6(hom)	:L564H;NM_001104589.1,NM_001104588.1,NM_001104587.1,NM_001104590.1,NM_152270.3||
SMARCA2	>chr9_2029782	G,ATGT,5,4(het)	:Q225QC;NM_003070.3,NM_139045.2||
SPATA21	>chr1_16599898	-,TCT,0,3(hom)	:LQ361R;NM_198546.1||
SPDYE1	>chr7_44013591	T,C,0,4(hom)	:C278R;NM_175064.2||
SPDYE5	>chr7_44013591	T,C,0,4(hom)	:S279P;NM_001099435.2||
SPERT	>chr13_45186018	C,A,0,4(hom)	:S286*;NM_152719.1||
SSTR5	>chr16_1068909	G,A,2,3(het)	:A14T;NM_001053.2||
STK33	>chr11_8370666	G,AGAACCA,0,6(hom)	:S505SGS;NM_030906.2||
SYNC	>chr1_32922209	G,C,1,13(hom)	:T476R;NM_030786.2||
SYNE1	>chr6_152699838	T,-,1,8(het)	:Q4120fs;NM_182961.2,:Q4049fs;NM_033071.2||
SYT10	>chr12_33451304	G,A,0,8(hom)	:A255V;NM_198992.2||
SYT6	>chr1_114481749	C,T,2,4(het)	:R236H;NM_205848.2||
TCF15	>chr20_538544	G,-,0,3(hom)	:T113fs;NM_004609.3||
TCTN2	>chr12_122737474	C,-,0,10(hom)	:L234fs;NM_001143850.1,:L235fs;NM_024809.3||
TDRD6	>chr6_46765938	AAG,-,0,3(hom)	:E705-;NM_001010870.1||
TG	>chr8_133952853	C,T,4,6(het)	:P118L;NM_003235.4||
THTPA	>chr14_23095878	G,-,3,3(het)	:E25fs;NM_024328.3,NM_001126339.1||
TLN1	>chr9_35696278	A,G,4,3(het)	:M1759T;NM_006289.3||
TMED4	>chr7_44587296	T,A,7,5(het)	:K152M;NM_182547.2||
TOX	>chr8_59926906	G,C,0,3(hom)	:R142G;NM_014729.2||
TP53	>chr17_7518264	G,A,0,3(hom)	:R116W;NM_001126115.1,:R248W;NM_001126114.1,NM_001126117.1,NM_001126112.1,NM_001126113.1,NM_000546.4,NM_001126116.1||
TRIM60	>chr4_166181342	T,C,9,6(het)	:L223P;NM_152620.2||
TSFM	>chr12_56463202	TT,GG,2,3(het)	:F34G;NM_005726.4||
TTLL4	>chr2_219312007	CT,-,7,5(het)	:P455fs;NM_014640.4||
UGT2B7	>chr4_69998928	-,C,2,4(het)	:Y268fs;NM_001074.2||
UPF2	>chr10_12046048	G,T,6,7(het)	:S717Y;NM_015542.2,NM_080599.1||
WBP1	>chr2_87011301	C,G,3,3(het)	:R29P;NM_012477.2||
WSCD1	>chr17_5964575	G,A,0,8(hom)	:R533Q;NM_015253.1||
ZBTB11	>chr3_102853046	-,G,4,7(het)	:D939fs;NM_014415.3||
ZC3HAV1	>chr7_138415281	T,G,2,14(het)	:T316P;NM_020119.3,NM_024625.3||
ZCCHC17	>chr1_31609479	A,-,9,18(het)	:K193fs;NM_016505.2||	>chr1_31609483	A,-,16,12(het)	:K195fs;NM_016505.2||
ZFAND3	>chr6_38192383	C,T,0,10(hom)	:T140M;NM_021943.2||
ZFYVE26	>chr14_67322605	A,T,5,5(het)	:S1040T;NM_015346.3||
ZIM2	>chr19_61978380	A,G,0,8(hom)	:C358R;NM_001146326.1,NM_001146327.1,NM_015363.4||
ZNF248	>chr10_38161282	T,G,4,4(het)	:K336T;NM_021045.1||
ZNF280D	>chr15_54711244	T,C,0,4(hom)	:Q882R;NM_001002843.1,:Q895R;NM_017661.2||
ZNF295	>chr21_42286216	T,C,3,5(het)	:Y353C;NM_001098403.1,NM_020727.4,NM_001098402.1||
ZNF302	>chr19_39867717	G,A,0,3(hom)	:R312H;NM_001012320.1,NM_018443.2||
ZNF324B	>chr19_63659364	T,-,6,6(het)	:L414fs;NM_207395.2||
ZNF366	>chr5_71793024	-,T,0,3(hom)	:V19fs;NM_152625.1||
ZNF384	>chr12_6647375	-,CTG,2,5(het)	:H441HS;NM_001039916.1,:H425HS;NM_001039919.1,NM_001039918.1,:H386HS;NM_001039920.1,NM_133476.3,NM_001039917.1||
ZNF474	>chr5_121516047	G,A,7,6(het)	:E155K;NM_207317.1||
ZNF616	>chr19_57311876	T,C,0,6(hom)	:N118S;NM_178523.3||
ZNF638	>chr2_71504397	A,T,1,4(het)	:K1416N;NM_001014972.1,NM_014497.3||
ZNF804B	>chr7_88803809	T,C,10,7(het)	:S1193P;NM_181646.2||
ZWILCH	>chr15_64619520	A,G,1,3(het)	:I536M;NM_017975.3||
