# Supplementary material for: Exome Sequencing Reveals Comprehensive Genomic Alterations across Eight Cancer Cell Lines
Source: PLoS One. 2011 Jun 20;6(6):e21097. doi: 10.1371/journal.pone.0021097 (PMC3118809; doi:10.1371/journal.pone.0021097)
Supplement: Table S3 — 440 protein kinase genes covered by the Nimblegen 2.1 M capture array. (XLS) [file pone.0021097.s003.xls]

## Sheet: kinase_in_array
Gene symbol
ABL1
ABL2
ACVR1
ACVR1B
ACVR1C
ACVR2A
ACVR2B
ACVRL1
ADCK1
ADCK2
ADCK4
ADCK5
ADRBK1
ADRBK2
AKT1
AKT2
AKT3
ALK
ALPK1
ALPK2
ALPK3
AMHR2
ARAF
ATM
ATR
AURKA
AURKB
AURKC
AXL
BCKDK
BCR
BLK
BMP2K
BMPR1A
BMPR1B
BMPR2
BMX
BRAF
BRD2
BRD3
BRD4
BRDT
BRSK1
BTK
BUB1
BUB1B
C9orf96
CABC1
CAMK1
CAMK1D
CAMK1G
CAMK2B
CAMK2D
CAMK2G
CAMK4
CAMKK1
CAMKK2
CAMKV
CASK
CCRK
CDC2
CDC2L5
CDC2L6
CDC42BPA
CDC42BPB
CDC42BPG
CDC7
CDK10
CDK2
CDK3
CDK4
CDK6
CDK7
CDK8
CDK9
CDKL1
CDKL2
CDKL4
CDKL5
CHEK1
CHEK2
CHUK
CIT
CLK1
CLK2
CLK3
CLK4
CRKRS
CSF1R
CSK
CSNK1A1L
CSNK1D
CSNK1E
CSNK1G1
CSNK1G2
CSNK1G3
CSNK2A1
CSNK2A2
DAPK2
DAPK3
DCLK1
DCLK2
DDR1
DDR2
DMPK
DSTYK
DYRK1A
DYRK1B
DYRK2
DYRK3
DYRK4
EEF2K
EGFR
EIF2AK1
EIF2AK2
EIF2AK3
EPHA1
EPHA10
EPHA2
EPHA3
EPHA4
EPHA5
EPHA7
EPHA8
EPHB2
EPHB3
EPHB4
EPHB6
ERBB2
ERBB3
ERBB4
ERN2
FASTK
FER
FES
FGFR1
FGFR2
FGFR3
FGFR4
FGR
FLJ25006
FLT1
FLT3
FLT4
FRK
FYN
GAK
GRK4
GRK5
GRK6
GRK7
GSG2
GSK3A
GSK3B
GUCY2C
GUCY2D
GUCY2F
HCK
HIPK1
HIPK3
HIPK4
HSPB8
HUNK
ICK
IGF1R
IKBKB
IKBKE
ILK
INSR
INSRR
IRAK1
IRAK2
IRAK3
IRAK4
ITK
JAK2
JAK3
KALRN
KDR
KIAA1804
KIT
LATS1
LATS2
LCK
LIMK1
LIMK2
LMTK2
LRRK2
LTK
LYN
MAK
MAP2K1
MAP2K2
MAP2K3
MAP2K4
MAP2K5
MAP2K6
MAP3K10
MAP3K11
MAP3K12
MAP3K13
MAP3K15
MAP3K3
MAP3K4
MAP3K5
MAP3K6
MAP3K7
MAP3K8
MAP3K9
MAP4K2
MAP4K3
MAPK1
MAPK10
MAPK11
MAPK12
MAPK13
MAPK14
MAPK15
MAPK3
MAPK6
MAPK7
MAPK8
MAPK9
MAPKAPK2
MAPKAPK3
MARK1
MARK2
MARK4
MAST1
MASTL
MATK
MELK
MERTK
MGC42105
MKNK1
MKNK2
MLKL
MOS
MST1R
MYLK
MYLK2
MYLK3
MYLK4
MYO3A
NEK10
NEK11
NEK2
NEK4
NEK6
NEK7
NEK8
NEK9
NLK
NPR1
NPR2
NRBP1
NRBP2
NTRK1
NTRK2
NTRK3
NUAK1
NUAK2
OXSR1
PAK1
PAK2
PAK3
PAK4
PAK6
PAK7
PASK
PBK
PCTK1
PCTK2
PCTK3
PDGFRA
PDGFRB
PDIK1L
PDK1
PDK2
PDK3
PDK4
PDPK1
PFTK1
PFTK2
PHKG1
PHKG2
PIK3R4
PIM1
PIM2
PIM3
PINK1
PKMYT1
PKN3
PLK1
PLK2
PLK3
PLK4
PNCK
PRKAA2
PRKACA
PRKACB
PRKACG
PRKCA
PRKCB
PRKCD
PRKCE
PRKCG
PRKCH
PRKCI
PRKCQ
PRKCZ
PRKD1
PRKD2
PRKD3
PRKG1
PRKG2
PRKX
PRKY
PRPF4B
PSKH1
PSKH2
PTK2
PTK2B
PTK6
PTK7
PXK
RAF1
RAGE
RET
RIOK1
RIOK2
RIOK3
RIPK1
RIPK2
RIPK3
RIPK4
RNASEL
ROCK1
ROR1
ROR2
ROS1
RP6-213H19.1
RPS6KA1
RPS6KA2
RPS6KA3
RPS6KA4
RPS6KA5
RPS6KA6
RPS6KB1
RPS6KC1
RPS6KL1
SBK1
SCYL2
SCYL3
SGK1
SGK196
SGK2
SGK3
SGK493
SIK1
SIK2
SLK
SRC
SRMS
SRPK2
SRPK3
STK10
STK17A
STK17B
STK19
STK24
STK25
STK31
STK32B
STK32C
STK33
STK35
STK36
STK38
STK38L
STK4
STK40
STRADA
STRADB
STYK1
SYK
TAF1
TAF1L
TAOK1
TAOK2
TAOK3
TBK1
TEC
TEK
TESK1
TEX14
TGFBR1
TGFBR2
TIE1
TLK1
TLK2
TNK2
TNNI3K
TP53RK
TRIB1
TRIB2
TRIB3
TRIM24
TRIM28
TRIM33
TRIO
TRPM6
TRRAP
TSSK2
TSSK3
TSSK4
TSSK6
TTBK1
TTK
TTN
TWF1
TWF2
TXK
TYK2
TYRO3
UHMK1
ULK1
ULK2
VRK1
VRK2
VRK3
WEE1
WNK1
WNK2
WNK3
WNK4
YES1
YSK4
ZAK
ZAP70
